# Supplementary material for: The Systems Measurement of Mammalian Biotas, Part Two
Source: Life (Basel). 2023 Nov 10;13(11):2193. doi: 10.3390/life13112193 (PMC10672127; doi:10.3390/life13112193)
Supplement: Supplementary file 1 [file life-13-02193-s001.zip]

Archive with 1 entries (1 files):
- life-2604163-supplementary.xlsx
