# Supplementary material for: The Systems Measurement of Mammalian Biotas, Part Two
Source: Life (Basel). 2023 Nov 10;13(11):2193. doi: 10.3390/life13112193 (PMC10672127; doi:10.3390/life13112193)
Supplement: Supplementary file 1 [file life-13-02193-s001.zip › life-2604163-supplementary.xlsx]

## Sheet: File description
Supplemental Data Appendix to "Mapped Faunal Relations Among Mammal Faunas, Based on an Entropy-Maximization Approach"
Life
Charles H. Smith1
Patrick Georges2
Ngoc Nguyen3
1Bowling Green, KY, USA
2University of Ottawa, Ottawa, ON, Canada
3Western Kentucky University, Bowling Green, KY, USA
Email Correspondence: charles.smith@wku.edu
File Content:
Data 1	Description: Original data presenting a table of presence (1) and absence (0) of each of the 140 mammal families in either a 5-, 6-, 7-, 8-, or 9-region 'world'
	Source: D. E. Wilson, D. M. Reeder, Mammal Species of the World: A Taxonomic and Geographic Reference (John Hopkins Univ. Press, Baltimore, MD, ed. 3, 2005)
Sheet 1	Description: Table of presence (1) and absence (0) of each family in each of the 7 regions of the world and total number of families present in each region (row 143)
	Source: based on sheet 'Data 1'
Sheet 2	Description: Table of presence (1) and absence (0) of each family in each of the 7 regions of the world weighted by a cosmopolitanism weight and total cosmopolitanism of a region i
	Source: computation based on Sheet 1
Sheet 3	Description: cosmopolitanism weight for a pair of region i,j, and total cosmopolitanism for a pair of regions i,j
	Source: based on Sheet 1
Sheet 4	Description: computing the number of common families among pair of regions. Also given in Matrix form in range B148-I155
	Source: based on Sheet 1
Sheet 5	Description: the construction of the Smith index based in part on the Matrix in Sheet 3 (number of common forms) and other elements computed in Sheet 4
	Source: Computation based on calculations in Sheet 3 and Sheet 4 and Smith's index formula
Sheet 6	Description: distribution of 32 mammal families (numerically coded as in the first column of Sheet 1) in US with presence/absence and with cosmopolitanism weight across the 295 sample cells shown in Figure 2
	Source: Wilson and Reeder (2005) for taxonomic sources, several diverse sources for distribution
Sheet 7	Description: Table of presence (1) and absence (0) of each family in each cell and total number of families present in each cell (column AH). This is used to produce Figure 3 in paper
	Source: based on Sheet 6 and the pivot table tool in Excel
Sheet 8	Description: Cosmopolitanism weight of each family in each cell and total cell cosmopolitanism (column AH). This is used to produce Figure 4 in paper
	Source: based on Sheet 6 and the pivot table tool in Excel
Sheet 9	Description: The number of common families between each cell and cell #258 and Mammal family similarities (computed using Smith Index) with respect to cell #258
	Source: Computation based on Sheet 7 and Smith's index formula
Sheet 10	Description: The number of common families between each cell and cell #105 and Mammal family similarities (computed using Smith Index) with respect to cell #105
	Source: Computation based on Sheet 7 and Smith's index formula
Sheet 11	Description: The common families between each cell and cell #105, weighted by the cosmopolitanism weight and similarities (computed using Smith Index) with respect to cell #105
	Source: Computation based on Sheet 8 and Smith's index formula
Sheet 12	Description: distribution of 32 US families in a 7-region world
	Source: extracted from Sheet 2
Sheet 13	Description: The number of common families between each cell and the Holarctic and Latin American region, and similarities (computed using Smith Index) with respect to the two regions
	Source: Computation based on Sheet 7, Sheet 12, and Smith's index formula
Sheet 14	Description: Links to R scripts and files to create maps in Figures 2-10

## Sheet: Data 1 
Number	Name	Hol	LA	Afr	Mar	Aus			Hol	LA	Afr	Asia	Mar	Aus			Hol	LA	Afr	Mad	Asia	Mar	Aus			Hol	Sou	LA	Afr	Mad	Asia	Mar	Aus			Hol	Sou	LA	Afr	Mad	Asia	Pac	Mar	Aus
1	Tachyglossidae	0	0	1	0	1			0	0	0	1	0	1			0	0	0	0	1	0	1			0	0	0	0	0	1	0	1			0	0	0	0	0	0	1	0	1
2	Ornithorhynchidae	0	0	0	0	1			0	0	0	0	0	1			0	0	0	0	0	0	1			0	0	0	0	0	0	0	1			0	0	0	0	0	0	0	0	1
3	Microbiotheriidae	0	1	0	0	0			0	1	0	0	0	0			0	1	0	0	0	0	0			0	0	1	0	0	0	0	0			0	0	1	0	0	0	0	0	0
4	Notoryctidae	0	0	0	0	1			0	0	0	0	0	1			0	0	0	0	0	0	1			0	0	0	0	0	0	0	1			0	0	0	0	0	0	0	0	1
5	Dasyuridae	0	0	1	0	1			0	0	0	1	0	1			0	0	0	0	1	0	1			0	0	0	0	0	1	0	1			0	0	0	0	0	0	1	0	1
6	Myrmecobiidae	0	0	0	0	1			0	0	0	0	0	1			0	0	0	0	0	0	1			0	0	0	0	0	0	0	1			0	0	0	0	0	0	0	0	1
7	Peramelidae	0	0	1	0	1			0	0	0	1	0	1			0	0	0	0	1	0	1			0	0	0	0	0	1	0	1			0	0	0	0	0	0	1	0	1
8	Peroryctidae	0	0	1	0	0			0	0	0	1	0	0			0	0	0	0	1	0	0			0	0	0	0	0	1	0	0			0	0	0	0	0	0	1	0	0
9	Tarsipedidae	0	0	0	0	1			0	0	0	0	0	1			0	0	0	0	0	0	1			0	0	0	0	0	0	0	1			0	0	0	0	0	0	0	0	1
10	Vombatidae	0	0	0	0	1			0	0	0	0	0	1			0	0	0	0	0	0	1			0	0	0	0	0	0	0	1			0	0	0	0	0	0	0	0	1
11	Phalangeridae	0	0	1	0	1			0	0	0	1	0	1			0	0	0	0	1	0	1			0	0	0	0	0	1	0	1			0	0	0	0	0	0	1	0	1
12	Burramyidae	0	0	1	0	1			0	0	0	1	0	1			0	0	0	0	1	0	1			0	0	0	0	0	1	0	1			0	0	0	0	0	0	1	0	1
13	Macropodidae	0	0	1	0	1			0	0	0	1	0	1			0	0	0	0	1	0	1			0	0	0	0	0	1	0	1			0	0	0	0	0	0	1	0	1
14	Petauridae	0	0	1	0	1			0	0	0	1	0	1			0	0	0	0	1	0	1			0	0	0	0	0	1	0	1			0	0	0	0	0	0	1	0	1
15	Phascolarctidae	0	0	0	0	1			0	0	0	0	0	1			0	0	0	0	0	0	1			0	0	0	0	0	0	0	1			0	0	0	0	0	0	0	0	1
16	Acrobatidae	0	0	1	0	1			0	0	0	1	0	1			0	0	0	0	1	0	1			0	0	0	0	0	1	0	1			0	0	0	0	0	0	1	0	1
17	Didelphidae	1	1	0	0	0			1	1	0	0	0	0			1	1	0	0	0	0	0			0	1	1	0	0	0	0	0			0	1	1	0	0	0	0	0	0
18	Caenolestidae	0	1	0	0	0			0	1	0	0	0	0			0	1	0	0	0	0	0			0	0	1	0	0	0	0	0			0	0	1	0	0	0	0	0	0
19	Macroscelididae	0	0	1	0	0			0	0	1	0	0	0			0	0	1	0	0	0	0			0	0	0	1	0	0	0	0			0	0	0	1	0	0	0	0	0
20	Tenrecidae	0	0	1	0	0			0	0	1	1	0	0			0	0	1	1	0	0	0			0	0	0	1	1	0	0	0			0	0	0	1	1	0	0	0	0
21	Chrysochloridae	0	0	1	0	0			0	0	1	0	0	0			0	0	1	0	0	0	0			0	0	0	1	0	0	0	0			0	0	0	1	0	0	0	0	0
22	Orycteropodidae	0	0	1	0	0			0	0	1	0	0	0			0	0	1	0	0	0	0			0	0	0	1	0	0	0	0			0	0	0	1	0	0	0	0	0
23	Elephantidae	0	0	1	0	0			0	0	1	1	0	0			0	0	1	0	1	0	0			0	0	0	1	0	1	0	0			0	0	0	1	0	1	0	0	0
24	Procaviidae	0	0	1	0	0			0	0	1	0	0	0			0	0	1	0	0	0	0			0	0	0	1	0	0	0	0			0	0	0	1	0	0	0	0	0
25	Dugongidae	0	0	1	1	1			0	0	1	1	1	1			0	0	1	0	1	1	1			0	0	0	1	0	1	1	1			0	0	0	1	0	1	1	1	1
26	Trichechidae	1	1	1	1	0			1	1	1	0	1	0			1	1	1	0	0	1	0			0	1	1	1	0	0	1	0			0	1	1	1	0	0	0	1	0
27	Dasypodidae	0	1	0	0	0			0	1	0	0	0	0			0	1	0	0	0	0	0			0	0	1	0	0	0	0	0			0	0	1	0	0	0	0	0	0
28	Cyclopedidae	0	1	0	0	0			0	1	0	0	0	0			0	1	0	0	0	0	0			0	0	1	0	0	0	0	0			0	0	1	0	0	0	0	0	0
29	Myrmecophagidae	0	1	0	0	0			0	1	0	0	0	0			0	1	0	0	0	0	0			0	0	1	0	0	0	0	0			0	0	1	0	0	0	0	0	0
30	Megalonychidae	0	1	0	0	0			0	1	0	0	0	0			0	1	0	0	0	0	0			0	0	1	0	0	0	0	0			0	0	1	0	0	0	0	0	0
31	Bradypodidae	0	1	0	0	0			0	1	0	0	0	0			0	1	0	0	0	0	0			0	0	1	0	0	0	0	0			0	0	1	0	0	0	0	0	0
32	Ptilocercidae	0	0	1	0	0			0	0	0	1	0	0			0	0	0	0	1	0	0			0	0	0	0	0	1	0	0			0	0	0	0	0	1	0	0	0
33	Tupaiidae	0	0	1	0	0			0	0	0	1	0	0			0	0	0	0	1	0	0			0	0	0	0	0	1	0	0			0	0	0	0	0	1	0	0	0
34	Cynocephalidae	0	0	1	0	0			0	0	0	1	0	0			0	0	0	0	1	0	0			0	0	0	0	0	1	0	0			0	0	0	0	0	1	0	0	0
35	Cheirogaleidae	0	0	1	0	0			0	0	0	1	0	0			0	0	0	1	0	0	0			0	0	0	0	1	0	0	0			0	0	0	0	1	0	0	0	0
36	Lemuridae	0	0	1	0	0			0	0	0	1	0	0			0	0	0	1	0	0	0			0	0	0	0	1	0	0	0			0	0	0	0	1	0	0	0	0
37	Lepilemuridae	0	0	1	0	0			0	0	0	1	0	0			0	0	0	1	0	0	0			0	0	0	0	1	0	0	0			0	0	0	0	1	0	0	0	0
38	Indriidae	0	0	1	0	0			0	0	0	1	0	0			0	0	0	1	0	0	0			0	0	0	0	1	0	0	0			0	0	0	0	1	0	0	0	0
39	Daubentoniidae	0	0	1	0	0			0	0	0	1	0	0			0	0	0	1	0	0	0			0	0	0	0	1	0	0	0			0	0	0	0	1	0	0	0	0
40	Lorisidae	0	0	1	0	0			0	0	1	1	0	0			0	0	1	0	1	0	0			0	0	0	1	0	1	0	0			0	0	0	1	0	1	0	0	0
41	Galagidae	0	0	1	0	0			0	0	1	0	0	0			0	0	1	0	0	0	0			0	0	0	1	0	0	0	0			0	0	0	1	0	0	0	0	0
42	Tarsiidae	0	0	1	0	0			0	0	0	1	0	0			0	0	0	0	1	0	0			0	0	0	0	0	1	0	0			0	0	0	0	0	1	1	0	0
43	Callitrichidae	0	1	0	0	0			0	1	0	0	0	0			0	1	0	0	0	0	0			0	0	1	0	0	0	0	0			0	0	1	0	0	0	0	0	0
44	Cebidae	0	1	0	0	0			0	1	0	0	0	0			0	1	0	0	0	0	0			0	0	1	0	0	0	0	0			0	0	1	0	0	0	0	0	0
45	Cercopithecidae	1	0	1	0	0			1	0	1	1	0	0			1	0	1	0	1	0	0			1	0	0	1	0	1	0	0			1	0	0	1	0	1	1	0	0
46	Hylobatidae	0	0	1	0	0			0	0	0	1	0	0			0	0	0	0	1	0	0			0	0	0	0	0	1	0	0			0	0	0	0	0	1	0	0	0
47	Hominidae	1	1	1	0	1			1	1	1	1	0	1			1	1	1	1	1	0	1			1	1	1	1	1	1	0	1			1	1	1	1	1	1	1	0	1
48	Leporidae	1	1	1	0	0			1	1	1	1	0	0			1	1	1	0	1	0	0			1	1	1	1	0	1	0	0			1	1	1	1	0	1	0	0	0
49	Ochotonidae	1	0	0	0	0			1	0	0	0	0	0			1	0	0	0	0	0	0			1	0	0	0	0	0	0	0			1	0	0	0	0	0	0	0	0
50	Aplodontiidae	1	0	0	0	0			1	0	0	0	0	0			1	0	0	0	0	0	0			1	0	0	0	0	0	0	0			1	0	0	0	0	0	0	0	0
51	Sciuridae	1	1	1	0	0			1	1	1	1	0	0			1	1	1	0	1	0	0			1	1	1	1	0	1	0	0			1	1	1	1	0	1	0	0	0
52	Gliridae	1	0	1	0	0			1	0	1	0	0	0			1	0	1	0	0	0	0			1	0	0	1	0	0	0	0			1	0	0	1	0	0	0	0	0
53	Castoridae	1	0	0	0	0			1	0	0	0	0	0			1	0	0	0	0	0	0			1	1	0	0	0	0	0	0			1	1	0	0	0	0	0	0	0
54	Geomyidae	1	1	0	0	0			1	1	0	0	0	0			1	1	0	0	0	0	0			1	1	1	0	0	0	0	0			1	1	1	0	0	0	0	0	0
55	Heteromyidae	1	1	0	0	0			1	1	0	0	0	0			1	1	0	0	0	0	0			1	1	1	0	0	0	0	0			1	1	1	0	0	0	0	0	0
56	Dipodidae	1	0	1	0	0			1	0	1	0	0	0			1	0	1	0	0	0	0			1	1	0	1	0	0	0	0			1	1	0	1	0	0	0	0	0
57	Platacanthomyidae	1	0	1	0	0			1	0	0	1	0	0			1	0	0	0	1	0	0			1	0	0	0	0	1	0	0			1	0	0	0	0	1	0	0	0
58	Spalacidae	1	0	1	0	0			1	0	1	1	0	0			1	0	1	0	1	0	0			1	0	0	1	0	1	0	0			1	0	0	1	0	1	0	0	0
59	Calomyscidae	0	0	1	0	0			0	0	1	0	0	0			0	0	1	0	0	0	0			0	0	0	1	0	0	0	0			0	0	0	1	0	0	0	0	0
60	Nesomyidae	0	0	1	0	0			0	0	1	1	0	0			0	0	1	1	0	0	0			0	0	0	1	1	0	0	0			0	0	0	1	1	0	0	0	0
61	Cricetidae	1	1	1	0	0			1	1	1	1	0	0			1	1	1	0	1	0	0			1	1	1	1	0	1	0	0			1	1	1	1	0	1	0	0	0
62	Muridae	1	0	1	0	1			1	0	1	1	0	1			1	0	1	0	1	0	1			1	0	0	1	0	1	0	1			1	0	0	1	0	1	1	0	1
63	Anomaluridae	0	0	1	0	0			0	0	1	0	0	0			0	0	1	0	0	0	0			0	0	0	1	0	0	0	0			0	0	0	1	0	0	0	0	0
64	Pedetidae	0	0	1	0	0			0	0	1	0	0	0			0	0	1	0	0	0	0			0	0	0	1	0	0	0	0			0	0	0	1	0	0	0	0	0
65	Ctenodactylidae	0	0	1	0	0			0	0	1	0	0	0			0	0	1	0	0	0	0			0	0	0	1	0	0	0	0			0	0	0	1	0	0	0	0	0
66	Hystricidae	1	0	1	0	0			1	0	1	1	0	0			1	0	1	0	1	0	0			1	0	0	1	0	1	0	0			1	0	0	1	0	1	0	0	0
67	Bathyergidae	0	0	1	0	0			0	0	1	0	0	0			0	0	1	0	0	0	0			0	0	0	1	0	0	0	0			0	0	0	1	0	0	0	0	0
68	Petromuridae	0	0	1	0	0			0	0	1	0	0	0			0	0	1	0	0	0	0			0	0	0	1	0	0	0	0			0	0	0	1	0	0	0	0	0
69	Thryonomyidae	0	0	1	0	0			0	0	1	0	0	0			0	0	1	0	0	0	0			0	0	0	1	0	0	0	0			0	0	0	1	0	0	0	0	0
70	Erethizontidae	1	1	0	0	0			1	1	0	0	0	0			1	1	0	0	0	0	0			1	1	1	0	0	0	0	0			1	1	1	0	0	0	0	0	0
71	Chinchillidae	0	1	0	0	0			0	1	0	0	0	0			0	1	0	0	0	0	0			0	0	1	0	0	0	0	0			0	0	1	0	0	0	0	0	0
72	Dinomyidae	0	1	0	0	0			0	1	0	0	0	0			0	1	0	0	0	0	0			0	0	1	0	0	0	0	0			0	0	1	0	0	0	0	0	0
73	Caviidae	0	1	0	0	0			0	1	0	0	0	0			0	1	0	0	0	0	0			0	0	1	0	0	0	0	0			0	0	1	0	0	0	0	0	0
74	Dasyproctidae	0	1	0	0	0			0	1	0	0	0	0			0	1	0	0	0	0	0			0	0	1	0	0	0	0	0			0	0	1	0	0	0	0	0	0
75	Agoutidae	0	1	0	0	0			0	1	0	0	0	0			0	1	0	0	0	0	0			0	0	1	0	0	0	0	0			0	0	1	0	0	0	0	0	0
76	Ctenomyidae	0	1	0	0	0			0	1	0	0	0	0			0	1	0	0	0	0	0			0	0	1	0	0	0	0	0			0	0	1	0	0	0	0	0	0
77	Octodontidae	0	1	0	0	0			0	1	0	0	0	0			0	1	0	0	0	0	0			0	0	1	0	0	0	0	0			0	0	1	0	0	0	0	0	0
78	Abrocomidae	0	1	0	0	0			0	1	0	0	0	0			0	1	0	0	0	0	0			0	0	1	0	0	0	0	0			0	0	1	0	0	0	0	0	0
79	Echimyidae	0	1	0	0	0			0	1	0	0	0	0			0	1	0	0	0	0	0			0	0	1	0	0	0	0	0			0	0	1	0	0	0	0	0	0
80	Capromyidae	0	1	0	0	0			0	1	0	0	0	0			0	1	0	0	0	0	0			0	0	1	0	0	0	0	0			0	0	1	0	0	0	0	0	0
81	Myocastoridae	0	1	0	0	0			0	1	0	0	0	0			0	1	0	0	0	0	0			0	0	1	0	0	0	0	0			0	0	1	0	0	0	0	0	0
82	Solenodontidae	0	1	0	0	0			0	1	0	0	0	0			0	1	0	0	0	0	0			0	0	1	0	0	0	0	0			0	0	1	0	0	0	0	0	0
83	Soricidae	1	1	1	0	0			1	1	1	1	0	0			1	1	1	0	1	0	0			1	1	1	1	0	1	0	0			1	1	1	1	0	1	0	0	0
84	Talpidae	1	0	1	0	0			1	0	0	1	0	0			1	0	0	0	1	0	0			1	1	0	0	0	1	0	0			1	1	0	0	0	1	0	0	0
85	Erinaceidae	1	0	1	0	0			1	0	1	1	0	0			1	0	1	0	1	0	0			1	0	0	1	0	1	0	0			1	0	0	1	0	1	0	0	0
86	Camelidae	1	1	0	0	0			1	1	0	0	0	0			1	1	0	0	0	0	0			1	0	1	0	0	0	0	0			1	0	1	0	0	0	0	0	0
87	Suidae	1	0	1	0	0			1	0	1	1	0	0			1	0	1	0	1	0	0			1	0	0	1	0	1	0	0			1	0	0	1	0	1	1	0	0
88	Tayassuidae	0	1	0	0	0			0	1	0	0	0	0			0	1	0	0	0	0	0			0	0	1	0	0	0	0	0			0	0	1	0	0	0	0	0	0
89	Hippopotamidae	0	0	1	0	0			0	0	1	0	0	0			0	0	1	0	0	0	0			0	0	0	1	0	0	0	0			0	0	0	1	0	0	0	0	0
90	Platanistidae	0	0	1	0	0			0	0	1	1	0	0			0	0	1	0	1	0	0			0	0	0	1	0	1	0	0			0	0	0	1	0	1	0	0	0
91	Delphinidae	0	1	0	1	0			0	1	0	0	1	0			0	1	0	0	0	1	0			0	0	1	0	0	0	1	0			0	0	1	0	0	0	0	1	0
92	Pontoporiidae	0	1	0	1	0			0	1	0	0	1	0			0	1	0	0	0	1	0			0	0	1	0	0	0	1	0			0	0	1	0	0	0	0	1	0
93	Balaenopteridae	0	0	0	1	0			0	0	0	0	1	0			0	0	0	0	0	1	0			0	0	0	0	0	0	1	0			0	0	0	0	0	0	0	1	0
94	Balaenidae	0	0	0	1	0			0	0	0	0	1	0			0	0	0	0	0	1	0			0	0	0	0	0	0	1	0			0	0	0	0	0	0	0	1	0
95	Physeteridae	0	0	0	1	0			0	0	0	0	1	0			0	0	0	0	0	1	0			0	0	0	0	0	0	1	0			0	0	0	0	0	0	0	1	0
96	Hyperoodontidae	0	0	0	1	0			0	0	0	0	1	0			0	0	0	0	0	1	0			0	0	0	0	0	0	1	0			0	0	0	0	0	0	0	1	0
97	Lipotidae	1	0	0	0	0			1	0	0	0	0	0			1	0	0	0	0	0	0			1	0	0	0	0	0	0	0			1	0	0	0	0	0	0	0	0
98	Iniidae	0	1	0	0	0			0	1	0	0	0	0			0	1	0	0	0	0	0			0	0	1	0	0	0	0	0			0	0	1	0	0	0	0	0	0
99	Monodontidae	1	0	0	1	0			1	0	0	0	1	0			1	0	0	0	0	1	0			1	0	0	0	0	0	1	0			1	0	0	0	0	0	0	1	0
100	Phocoenidae	0	0	1	1	0			0	0	0	1	1	0			0	0	0	0	1	1	0			0	0	0	0	0	1	1	0			0	0	0	0	0	1	0	1	0
101	Tragulidae	0	0	1	0	0			0	0	1	1	0	0			0	0	1	0	1	0	0			0	0	0	1	0	1	0	0			0	0	0	1	0	1	0	0	0
102	Antilocapridae	1	0	0	0	0			1	0	0	0	0	0			1	0	0	0	0	0	0			1	1	0	0	0	0	0	0			1	1	0	0	0	0	0	0	0
103	Giraffidae	0	0	1	0	0			0	0	1	0	0	0			0	0	1	0	0	0	0			0	0	0	1	0	0	0	0			0	0	0	1	0	0	0	0	0
104	Cervidae	1	1	1	0	0			1	1	0	1	0	0			1	1	0	0	1	0	0			1	1	1	0	0	1	0	0			1	1	1	0	0	1	0	0	0
105	Moschidae	1	0	0	0	0			1	0	0	0	0	0			1	0	0	0	0	0	0			1	0	0	0	0	0	0	0			1	0	0	0	0	0	0	0	0
106	Bovidae	1	0	1	0	0			1	0	1	1	0	0			1	0	1	0	1	0	0			1	0	0	1	0	1	0	0			1	0	0	1	0	1	1	0	0
107	Pteropodidae	1	0	1	0	1			1	0	1	1	0	1			1	0	1	1	1	0	1			1	0	0	1	1	1	0	1			1	0	0	1	1	1	1	0	1
108	Rhinolophidae	1	0	1	0	1			1	0	1	1	0	1			1	0	1	1	1	0	1			1	0	0	1	1	1	0	1			1	0	0	1	1	1	1	0	1
109	Emballonuridae	0	1	1	0	1			0	1	1	1	0	1			0	1	1	1	1	0	1			0	0	1	1	1	1	0	1			0	0	1	1	1	1	1	0	1
110	Craseonycteridae	0	0	1	0	0			0	0	0	1	0	0			0	0	0	0	1	0	0			0	0	0	0	0	1	0	0			0	0	0	0	0	1	0	0	0
111	Rhinopomatidae	0	0	1	0	0			0	0	1	1	0	0			0	0	1	0	1	0	0			0	0	0	1	0	1	0	0			0	0	0	1	0	1	0	0	0
112	Nycteridae	0	0	1	0	0			0	0	1	1	0	0			0	0	1	1	1	0	0			0	0	0	1	1	1	0	0			0	0	0	1	1	1	0	0	0
113	Megadermatidae	0	0	1	0	1			0	0	1	1	0	1			0	0	1	0	1	0	1			0	0	0	1	0	1	0	1			0	0	0	1	0	1	1	0	1
114	Phyllostomidae	0	1	0	0	0			0	1	0	0	0	0			0	1	0	0	0	0	0			0	1	1	0	0	0	0	0			0	1	1	0	0	0	0	0	0
115	Mormoopidae	0	1	0	0	0			0	1	0	0	0	0			0	1	0	0	0	0	0			0	0	1	0	0	0	0	0			0	0	1	0	0	0	0	0	0
116	Noctilionidae	0	1	0	0	0			0	1	0	0	0	0			0	1	0	0	0	0	0			0	0	1	0	0	0	0	0			0	0	1	0	0	0	0	0	0
117	Mystacinidae	0	0	0	0	1			0	0	0	0	0	1			0	0	0	0	0	0	1			0	0	0	0	0	0	0	1			0	0	0	0	0	0	0	0	1
118	Molossidae	1	1	1	0	1			1	1	1	1	0	1			1	1	1	1	1	0	1			1	1	1	1	1	1	0	1			1	1	1	1	1	1	1	0	1
119	Myzopodidae	0	0	1	0	0			0	0	0	1	0	0			0	0	0	1	0	0	0			0	0	0	0	1	0	0	0			0	0	0	0	1	0	0	0	0
120	Thyropteridae	0	1	0	0	0			0	1	0	0	0	0			0	1	0	0	0	0	0			0	0	1	0	0	0	0	0			0	0	1	0	0	0	0	0	0
121	Furipteridae	0	1	0	0	0			0	1	0	0	0	0			0	1	0	0	0	0	0			0	0	1	0	0	0	0	0			0	0	1	0	0	0	0	0	0
122	Natalidae	0	1	0	0	0			0	1	0	0	0	0			0	1	0	0	0	0	0			0	0	1	0	0	0	0	0			0	0	1	0	0	0	0	0	0
123	Vespertilionidae	1	1	1	0	1			1	1	1	1	0	1			1	1	1	1	1	0	1			1	1	1	1	1	1	0	1			1	1	1	1	1	1	1	0	1
124	Equidae	1	0	1	0	0			1	0	1	0	0	0			1	0	1	0	0	0	0			1	0	0	1	0	0	0	0			1	0	0	1	0	0	0	0	0
125	Tapiridae	0	1	1	0	0			0	1	0	1	0	0			0	1	0	0	1	0	0			0	0	1	0	0	1	0	0			0	0	1	0	0	1	0	0	0
126	Rhinocerotidae	0	0	1	0	0			0	0	1	1	0	0			0	0	1	0	1	0	0			0	0	0	1	0	1	0	0			0	0	0	1	0	1	0	0	0
127	Manidae	1	0	1	0	0			1	0	1	1	0	0			1	0	1	0	1	0	0			1	0	0	1	0	1	0	0			1	0	0	1	0	1	0	0	0
128	Felidae	1	1	1	0	0			1	1	1	1	0	0			1	1	1	0	1	0	0			1	1	1	1	0	1	0	0			1	1	1	1	0	1	0	0	0
129	Viverridae	1	0	1	0	0			1	0	1	1	0	0			1	0	1	1	1	0	0			1	0	0	1	1	1	0	0			1	0	0	1	1	1	1	0	0
130	Herpestidae	0	0	1	0	0			0	0	1	1	0	0			0	0	1	1	1	0	0			0	0	0	1	1	1	0	0			0	0	0	1	1	1	0	0	0
131	Hyaenidae	0	0	1	0	0			0	0	1	1	0	0			0	0	1	0	1	0	0			0	0	0	1	0	1	0	0			0	0	0	1	0	1	0	0	0
132	Canidae	1	1	1	0	0			1	1	1	1	0	0			1	1	1	0	1	0	0			1	1	1	1	0	1	0	0			1	1	1	1	0	1	0	0	0
133	Ursidae	1	1	1	0	0			1	1	0	1	0	0			1	1	0	0	1	0	0			1	1	1	0	0	1	0	0			1	1	1	0	0	1	0	0	0
134	Otariidae	1	1	1	1	1			1	1	1	0	1	1			1	1	1	0	0	1	1			1	1	1	1	0	0	1	1			1	1	1	1	0	0	0	1	1
135	Odobenidae	1	0	0	1	0			1	0	0	0	1	0			1	0	0	0	0	1	0			1	0	0	0	0	0	1	0			1	0	0	0	0	0	0	1	0
136	Phocidae	1	1	1	1	1			1	1	1	0	1	1			1	1	1	0	0	1	1			1	1	1	1	0	0	1	1			1	1	1	1	0	0	0	1	1
137	Ailuridae	1	0	1	0	0			1	0	0	1	0	0			1	0	0	0	1	0	0			1	0	0	0	0	1	0	0			1	0	0	0	0	1	0	0	0
138	Mephitidae	1	1	0	0	0			1	1	0	0	0	0			1	1	0	0	0	0	0			1	1	1	0	0	0	0	0			1	1	1	0	0	0	0	0	0
139	Mustelidae	1	1	1	1	0			1	1	1	1	1	0			1	1	1	0	1	1	0			1	1	1	1	0	1	1	0			1	1	1	1	0	1	0	1	0
140	Procyonidae	1	1	0	0	0			1	1	0	0	0	0			1	1	0	0	0	0	0			1	1	1	0	0	0	0	0			1	1	1	0	0	0	0	0	0

## Sheet: Sheet 1
Number	Name	Holarctic	Latin American	Afro-Tethyan	Madagascan	Southeast Asian	Marine	Australian
1	Tachyglossidae	0	0	0	0	1	0	1
2	Ornithorhynchidae	0	0	0	0	0	0	1
3	Microbiotheriidae	0	1	0	0	0	0	0
4	Notoryctidae	0	0	0	0	0	0	1
5	Dasyuridae	0	0	0	0	1	0	1
6	Myrmecobiidae	0	0	0	0	0	0	1
7	Peramelidae	0	0	0	0	1	0	1
8	Peroryctidae	0	0	0	0	1	0	0
9	Tarsipedidae	0	0	0	0	0	0	1
10	Vombatidae	0	0	0	0	0	0	1
11	Phalangeridae	0	0	0	0	1	0	1
12	Burramyidae	0	0	0	0	1	0	1
13	Macropodidae	0	0	0	0	1	0	1
14	Petauridae	0	0	0	0	1	0	1
15	Phascolarctidae	0	0	0	0	0	0	1
16	Acrobatidae	0	0	0	0	1	0	1
17	Didelphidae	1	1	0	0	0	0	0
18	Caenolestidae	0	1	0	0	0	0	0
19	Macroscelididae	0	0	1	0	0	0	0
20	Tenrecidae	0	0	1	1	0	0	0
21	Chrysochloridae	0	0	1	0	0	0	0
22	Orycteropodidae	0	0	1	0	0	0	0
23	Elephantidae	0	0	1	0	1	0	0
24	Procaviidae	0	0	1	0	0	0	0
25	Dugongidae	0	0	1	0	1	1	1
26	Trichechidae	1	1	1	0	0	1	0
27	Dasypodidae	0	1	0	0	0	0	0
28	Cyclopedidae	0	1	0	0	0	0	0
29	Myrmecophagidae	0	1	0	0	0	0	0
30	Megalonychidae	0	1	0	0	0	0	0
31	Bradypodidae	0	1	0	0	0	0	0
32	Ptilocercidae	0	0	0	0	1	0	0
33	Tupaiidae	0	0	0	0	1	0	0
34	Cynocephalidae	0	0	0	0	1	0	0
35	Cheirogaleidae	0	0	0	1	0	0	0
36	Lemuridae	0	0	0	1	0	0	0
37	Lepilemuridae	0	0	0	1	0	0	0
38	Indriidae	0	0	0	1	0	0	0
39	Daubentoniidae	0	0	0	1	0	0	0
40	Lorisidae	0	0	1	0	1	0	0
41	Galagidae	0	0	1	0	0	0	0
42	Tarsiidae	0	0	0	0	1	0	0
43	Callitrichidae	0	1	0	0	0	0	0
44	Cebidae	0	1	0	0	0	0	0
45	Cercopithecidae	1	0	1	0	1	0	0
46	Hylobatidae	0	0	0	0	1	0	0
47	Hominidae	1	1	1	1	1	0	1
48	Leporidae	1	1	1	0	1	0	0
49	Ochotonidae	1	0	0	0	0	0	0
50	Aplodontiidae	1	0	0	0	0	0	0
51	Sciuridae	1	1	1	0	1	0	0
52	Gliridae	1	0	1	0	0	0	0
53	Castoridae	1	0	0	0	0	0	0
54	Geomyidae	1	1	0	0	0	0	0
55	Heteromyidae	1	1	0	0	0	0	0
56	Dipodidae	1	0	1	0	0	0	0
57	Platacanthomyidae	1	0	0	0	1	0	0
58	Spalacidae	1	0	1	0	1	0	0
59	Calomyscidae	0	0	1	0	0	0	0
60	Nesomyidae	0	0	1	1	0	0	0
61	Cricetidae	1	1	1	0	1	0	0
62	Muridae	1	0	1	0	1	0	1
63	Anomaluridae	0	0	1	0	0	0	0
64	Pedetidae	0	0	1	0	0	0	0
65	Ctenodactylidae	0	0	1	0	0	0	0
66	Hystricidae	1	0	1	0	1	0	0
67	Bathyergidae	0	0	1	0	0	0	0
68	Petromuridae	0	0	1	0	0	0	0
69	Thryonomyidae	0	0	1	0	0	0	0
70	Erethizontidae	1	1	0	0	0	0	0
71	Chinchillidae	0	1	0	0	0	0	0
72	Dinomyidae	0	1	0	0	0	0	0
73	Caviidae	0	1	0	0	0	0	0
74	Dasyproctidae	0	1	0	0	0	0	0
75	Agoutidae	0	1	0	0	0	0	0
76	Ctenomyidae	0	1	0	0	0	0	0
77	Octodontidae	0	1	0	0	0	0	0
78	Abrocomidae	0	1	0	0	0	0	0
79	Echimyidae	0	1	0	0	0	0	0
80	Capromyidae	0	1	0	0	0	0	0
81	Myocastoridae	0	1	0	0	0	0	0
82	Solenodontidae	0	1	0	0	0	0	0
83	Soricidae	1	1	1	0	1	0	0
84	Talpidae	1	0	0	0	1	0	0
85	Erinaceidae	1	0	1	0	1	0	0
86	Camelidae	1	1	0	0	0	0	0
87	Suidae	1	0	1	0	1	0	0
88	Tayassuidae	0	1	0	0	0	0	0
89	Hippopotamidae	0	0	1	0	0	0	0
90	Platanistidae	0	0	1	0	1	0	0
91	Delphinidae	0	1	0	0	0	1	0
92	Pontoporiidae	0	1	0	0	0	1	0
93	Balaenopteridae	0	0	0	0	0	1	0
94	Balaenidae	0	0	0	0	0	1	0
95	Physeteridae	0	0	0	0	0	1	0
96	Hyperoodontidae	0	0	0	0	0	1	0
97	Lipotidae	1	0	0	0	0	0	0
98	Iniidae	0	1	0	0	0	0	0
99	Monodontidae	1	0	0	0	0	1	0
100	Phocoenidae	0	0	0	0	1	1	0
101	Tragulidae	0	0	1	0	1	0	0
102	Antilocapridae	1	0	0	0	0	0	0
103	Giraffidae	0	0	1	0	0	0	0
104	Cervidae	1	1	0	0	1	0	0
105	Moschidae	1	0	0	0	0	0	0
106	Bovidae	1	0	1	0	1	0	0
107	Pteropodidae	1	0	1	1	1	0	1
108	Rhinolophidae	1	0	1	1	1	0	1
109	Emballonuridae	0	1	1	1	1	0	1
110	Craseonycteridae	0	0	0	0	1	0	0
111	Rhinopomatidae	0	0	1	0	1	0	0
112	Nycteridae	0	0	1	1	1	0	0
113	Megadermatidae	0	0	1	0	1	0	1
114	Phyllostomidae	0	1	0	0	0	0	0
115	Mormoopidae	0	1	0	0	0	0	0
116	Noctilionidae	0	1	0	0	0	0	0
117	Mystacinidae	0	0	0	0	0	0	1
118	Molossidae	1	1	1	1	1	0	1
119	Myzopodidae	0	0	0	1	0	0	0
120	Thyropteridae	0	1	0	0	0	0	0
121	Furipteridae	0	1	0	0	0	0	0
122	Natalidae	0	1	0	0	0	0	0
123	Vespertilionidae	1	1	1	1	1	0	1
124	Equidae	1	0	1	0	0	0	0
125	Tapiridae	0	1	0	0	1	0	0
126	Rhinocerotidae	0	0	1	0	1	0	0
127	Manidae	1	0	1	0	1	0	0
128	Felidae	1	1	1	0	1	0	0
129	Viverridae	1	0	1	1	1	0	0
130	Herpestidae	0	0	1	1	1	0	0
131	Hyaenidae	0	0	1	0	1	0	0
132	Canidae	1	1	1	0	1	0	0
133	Ursidae	1	1	0	0	1	0	0
134	Otariidae	1	1	1	0	0	1	1
135	Odobenidae	1	0	0	0	0	1	0
136	Phocidae	1	1	1	0	0	1	1
137	Ailuridae	1	0	0	0	1	0	0
138	Mephitidae	1	1	0	0	0	0	0
139	Mustelidae	1	1	1	0	1	1	0
140	Procyonidae	1	1	0	0	0	0	0
	divi,r = Number of mammal families present in each region i	47	55	55	17	55	14	26

## Sheet: Sheet 2
Number	Name	Holarctic	Latin American	Afro-Tethyan	Madagascan	Southeast Asian	Marine	Australian
1	Tachyglossidae	0	0	0	0	2	0	2
2	Ornithorhynchidae	0	0	0	0	0	0	1
3	Microbiotheriidae	0	1	0	0	0	0	0
4	Notoryctidae	0	0	0	0	0	0	1
5	Dasyuridae	0	0	0	0	2	0	2
6	Myrmecobiidae	0	0	0	0	0	0	1
7	Peramelidae	0	0	0	0	2	0	2
8	Peroryctidae	0	0	0	0	1	0	0
9	Tarsipedidae	0	0	0	0	0	0	1
10	Vombatidae	0	0	0	0	0	0	1
11	Phalangeridae	0	0	0	0	2	0	2
12	Burramyidae	0	0	0	0	2	0	2
13	Macropodidae	0	0	0	0	2	0	2
14	Petauridae	0	0	0	0	2	0	2
15	Phascolarctidae	0	0	0	0	0	0	1
16	Acrobatidae	0	0	0	0	2	0	2
17	Didelphidae	2	2	0	0	0	0	0
18	Caenolestidae	0	1	0	0	0	0	0
19	Macroscelididae	0	0	1	0	0	0	0
20	Tenrecidae	0	0	2	2	0	0	0
21	Chrysochloridae	0	0	1	0	0	0	0
22	Orycteropodidae	0	0	1	0	0	0	0
23	Elephantidae	0	0	2	0	2	0	0
24	Procaviidae	0	0	1	0	0	0	0
25	Dugongidae	0	0	4	0	4	4	4
26	Trichechidae	4	4	4	0	0	4	0
27	Dasypodidae	0	1	0	0	0	0	0
28	Cyclopedidae	0	1	0	0	0	0	0
29	Myrmecophagidae	0	1	0	0	0	0	0
30	Megalonychidae	0	1	0	0	0	0	0
31	Bradypodidae	0	1	0	0	0	0	0
32	Ptilocercidae	0	0	0	0	1	0	0
33	Tupaiidae	0	0	0	0	1	0	0
34	Cynocephalidae	0	0	0	0	1	0	0
35	Cheirogaleidae	0	0	0	1	0	0	0
36	Lemuridae	0	0	0	1	0	0	0
37	Lepilemuridae	0	0	0	1	0	0	0
38	Indriidae	0	0	0	1	0	0	0
39	Daubentoniidae	0	0	0	1	0	0	0
40	Lorisidae	0	0	2	0	2	0	0
41	Galagidae	0	0	1	0	0	0	0
42	Tarsiidae	0	0	0	0	1	0	0
43	Callitrichidae	0	1	0	0	0	0	0
44	Cebidae	0	1	0	0	0	0	0
45	Cercopithecidae	3	0	3	0	3	0	0
46	Hylobatidae	0	0	0	0	1	0	0
47	Hominidae	6	6	6	6	6	0	6
48	Leporidae	4	4	4	0	4	0	0
49	Ochotonidae	1	0	0	0	0	0	0
50	Aplodontiidae	1	0	0	0	0	0	0
51	Sciuridae	4	4	4	0	4	0	0
52	Gliridae	2	0	2	0	0	0	0
53	Castoridae	1	0	0	0	0	0	0
54	Geomyidae	2	2	0	0	0	0	0
55	Heteromyidae	2	2	0	0	0	0	0
56	Dipodidae	2	0	2	0	0	0	0
57	Platacanthomyidae	2	0	0	0	2	0	0
58	Spalacidae	3	0	3	0	3	0	0
59	Calomyscidae	0	0	1	0	0	0	0
60	Nesomyidae	0	0	2	2	0	0	0
61	Cricetidae	4	4	4	0	4	0	0
62	Muridae	4	0	4	0	4	0	4
63	Anomaluridae	0	0	1	0	0	0	0
64	Pedetidae	0	0	1	0	0	0	0
65	Ctenodactylidae	0	0	1	0	0	0	0
66	Hystricidae	3	0	3	0	3	0	0
67	Bathyergidae	0	0	1	0	0	0	0
68	Petromuridae	0	0	1	0	0	0	0
69	Thryonomyidae	0	0	1	0	0	0	0
70	Erethizontidae	2	2	0	0	0	0	0
71	Chinchillidae	0	1	0	0	0	0	0
72	Dinomyidae	0	1	0	0	0	0	0
73	Caviidae	0	1	0	0	0	0	0
74	Dasyproctidae	0	1	0	0	0	0	0
75	Agoutidae	0	1	0	0	0	0	0
76	Ctenomyidae	0	1	0	0	0	0	0
77	Octodontidae	0	1	0	0	0	0	0
78	Abrocomidae	0	1	0	0	0	0	0
79	Echimyidae	0	1	0	0	0	0	0
80	Capromyidae	0	1	0	0	0	0	0
81	Myocastoridae	0	1	0	0	0	0	0
82	Solenodontidae	0	1	0	0	0	0	0
83	Soricidae	4	4	4	0	4	0	0
84	Talpidae	2	0	0	0	2	0	0
85	Erinaceidae	3	0	3	0	3	0	0
86	Camelidae	2	2	0	0	0	0	0
87	Suidae	3	0	3	0	3	0	0
88	Tayassuidae	0	1	0	0	0	0	0
89	Hippopotamidae	0	0	1	0	0	0	0
90	Platanistidae	0	0	2	0	2	0	0
91	Delphinidae	0	2	0	0	0	2	0
92	Pontoporiidae	0	2	0	0	0	2	0
93	Balaenopteridae	0	0	0	0	0	1	0
94	Balaenidae	0	0	0	0	0	1	0
95	Physeteridae	0	0	0	0	0	1	0
96	Hyperoodontidae	0	0	0	0	0	1	0
97	Lipotidae	1	0	0	0	0	0	0
98	Iniidae	0	1	0	0	0	0	0
99	Monodontidae	2	0	0	0	0	2	0
100	Phocoenidae	0	0	0	0	2	2	0
101	Tragulidae	0	0	2	0	2	0	0
102	Antilocapridae	1	0	0	0	0	0	0
103	Giraffidae	0	0	1	0	0	0	0
104	Cervidae	3	3	0	0	3	0	0
105	Moschidae	1	0	0	0	0	0	0
106	Bovidae	3	0	3	0	3	0	0
107	Pteropodidae	5	0	5	5	5	0	5
108	Rhinolophidae	5	0	5	5	5	0	5
109	Emballonuridae	0	5	5	5	5	0	5
110	Craseonycteridae	0	0	0	0	1	0	0
111	Rhinopomatidae	0	0	2	0	2	0	0
112	Nycteridae	0	0	3	3	3	0	0
113	Megadermatidae	0	0	3	0	3	0	3
114	Phyllostomidae	0	1	0	0	0	0	0
115	Mormoopidae	0	1	0	0	0	0	0
116	Noctilionidae	0	1	0	0	0	0	0
117	Mystacinidae	0	0	0	0	0	0	1
118	Molossidae	6	6	6	6	6	0	6
119	Myzopodidae	0	0	0	1	0	0	0
120	Thyropteridae	0	1	0	0	0	0	0
121	Furipteridae	0	1	0	0	0	0	0
122	Natalidae	0	1	0	0	0	0	0
123	Vespertilionidae	6	6	6	6	6	0	6
124	Equidae	2	0	2	0	0	0	0
125	Tapiridae	0	2	0	0	2	0	0
126	Rhinocerotidae	0	0	2	0	2	0	0
127	Manidae	3	0	3	0	3	0	0
128	Felidae	4	4	4	0	4	0	0
129	Viverridae	4	0	4	4	4	0	0
130	Herpestidae	0	0	3	3	3	0	0
131	Hyaenidae	0	0	2	0	2	0	0
132	Canidae	4	4	4	0	4	0	0
133	Ursidae	3	3	0	0	3	0	0
134	Otariidae	5	5	5	0	0	5	5
135	Odobenidae	2	0	0	0	0	2	0
136	Phocidae	5	5	5	0	0	5	5
137	Ailuridae	2	0	0	0	2	0	0
138	Mephitidae	2	2	0	0	0	0	0
139	Mustelidae	5	5	5	0	5	5	0
140	Procyonidae	2	2	0	0	0	0	0
divi,r = Number of mammal families present in each region i		47	55	55	17	55	14	26
zi,r = total cosmopolitanism of a given region i (zeroth moment)		142	121	156	53	157	37	77
zi,r /divi,r = mean cosmopolitanism of region i		3.02128	2.2	2.83636	3.11765	2.85455	2.64286	2.96154
nzi,r = negative zeroth moment of a given region i		187	264	229	66	228	61	105

## Sheet: Sheet3
Number	Name	HOL&LAT	HOL&AFR	HOL&MAD	HOL&SEA	HOL&MAR	HOL&AUS			LAT&HOL	LAT&AFR	LAT&MAD	LAT&SEA	LAT&MAR	LAT&AUS
1	Tachyglossidae	0	0	0	0	0	0			0	0	0	0	0	0
2	Ornithorhynchidae	0	0	0	0	0	0			0	0	0	0	0	0
3	Microbiotheriidae	0	0	0	0	0	0			0	0	0	0	0	0
4	Notoryctidae	0	0	0	0	0	0			0	0	0	0	0	0
5	Dasyuridae	0	0	0	0	0	0			0	0	0	0	0	0
6	Myrmecobiidae	0	0	0	0	0	0			0	0	0	0	0	0
7	Peramelidae	0	0	0	0	0	0			0	0	0	0	0	0
8	Peroryctidae	0	0	0	0	0	0			0	0	0	0	0	0
9	Tarsipedidae	0	0	0	0	0	0			0	0	0	0	0	0
10	Vombatidae	0	0	0	0	0	0			0	0	0	0	0	0
11	Phalangeridae	0	0	0	0	0	0			0	0	0	0	0	0
12	Burramyidae	0	0	0	0	0	0			0	0	0	0	0	0
13	Macropodidae	0	0	0	0	0	0			0	0	0	0	0	0
14	Petauridae	0	0	0	0	0	0			0	0	0	0	0	0
15	Phascolarctidae	0	0	0	0	0	0			0	0	0	0	0	0
16	Acrobatidae	0	0	0	0	0	0			0	0	0	0	0	0
17	Didelphidae	2	0	0	0	0	0			2	0	0	0	0	0
18	Caenolestidae	0	0	0	0	0	0			0	0	0	0	0	0
19	Macroscelididae	0	0	0	0	0	0			0	0	0	0	0	0
20	Tenrecidae	0	0	0	0	0	0			0	0	0	0	0	0
21	Chrysochloridae	0	0	0	0	0	0			0	0	0	0	0	0
22	Orycteropodidae	0	0	0	0	0	0			0	0	0	0	0	0
23	Elephantidae	0	0	0	0	0	0			0	0	0	0	0	0
24	Procaviidae	0	0	0	0	0	0			0	0	0	0	0	0
25	Dugongidae	0	0	0	0	0	0			0	0	0	0	0	0
26	Trichechidae	4	4	0	0	4	0			4	4	0	0	4	0
27	Dasypodidae	0	0	0	0	0	0			0	0	0	0	0	0
28	Cyclopedidae	0	0	0	0	0	0			0	0	0	0	0	0
29	Myrmecophagidae	0	0	0	0	0	0			0	0	0	0	0	0
30	Megalonychidae	0	0	0	0	0	0			0	0	0	0	0	0
31	Bradypodidae	0	0	0	0	0	0			0	0	0	0	0	0
32	Ptilocercidae	0	0	0	0	0	0			0	0	0	0	0	0
33	Tupaiidae	0	0	0	0	0	0			0	0	0	0	0	0
34	Cynocephalidae	0	0	0	0	0	0			0	0	0	0	0	0
35	Cheirogaleidae	0	0	0	0	0	0			0	0	0	0	0	0
36	Lemuridae	0	0	0	0	0	0			0	0	0	0	0	0
37	Lepilemuridae	0	0	0	0	0	0			0	0	0	0	0	0
38	Indriidae	0	0	0	0	0	0			0	0	0	0	0	0
39	Daubentoniidae	0	0	0	0	0	0			0	0	0	0	0	0
40	Lorisidae	0	0	0	0	0	0			0	0	0	0	0	0
41	Galagidae	0	0	0	0	0	0			0	0	0	0	0	0
42	Tarsiidae	0	0	0	0	0	0			0	0	0	0	0	0
43	Callitrichidae	0	0	0	0	0	0			0	0	0	0	0	0
44	Cebidae	0	0	0	0	0	0			0	0	0	0	0	0
45	Cercopithecidae	0	3	0	3	0	0			0	0	0	0	0	0
46	Hylobatidae	0	0	0	0	0	0			0	0	0	0	0	0
47	Hominidae	6	6	6	6	0	6			6	6	6	6	0	6
48	Leporidae	4	4	0	4	0	0			4	4	0	4	0	0
49	Ochotonidae	0	0	0	0	0	0			0	0	0	0	0	0
50	Aplodontiidae	0	0	0	0	0	0			0	0	0	0	0	0
51	Sciuridae	4	4	0	4	0	0			4	4	0	4	0	0
52	Gliridae	0	2	0	0	0	0			0	0	0	0	0	0
53	Castoridae	0	0	0	0	0	0			0	0	0	0	0	0
54	Geomyidae	2	0	0	0	0	0			2	0	0	0	0	0
55	Heteromyidae	2	0	0	0	0	0			2	0	0	0	0	0
56	Dipodidae	0	2	0	0	0	0			0	0	0	0	0	0
57	Platacanthomyidae	0	0	0	2	0	0			0	0	0	0	0	0
58	Spalacidae	0	3	0	3	0	0			0	0	0	0	0	0
59	Calomyscidae	0	0	0	0	0	0			0	0	0	0	0	0
60	Nesomyidae	0	0	0	0	0	0			0	0	0	0	0	0
61	Cricetidae	4	4	0	4	0	0			4	4	0	4	0	0
62	Muridae	0	4	0	4	0	4			0	0	0	0	0	0
63	Anomaluridae	0	0	0	0	0	0			0	0	0	0	0	0
64	Pedetidae	0	0	0	0	0	0			0	0	0	0	0	0
65	Ctenodactylidae	0	0	0	0	0	0			0	0	0	0	0	0
66	Hystricidae	0	3	0	3	0	0			0	0	0	0	0	0
67	Bathyergidae	0	0	0	0	0	0			0	0	0	0	0	0
68	Petromuridae	0	0	0	0	0	0			0	0	0	0	0	0
69	Thryonomyidae	0	0	0	0	0	0			0	0	0	0	0	0
70	Erethizontidae	2	0	0	0	0	0			2	0	0	0	0	0
71	Chinchillidae	0	0	0	0	0	0			0	0	0	0	0	0
72	Dinomyidae	0	0	0	0	0	0			0	0	0	0	0	0
73	Caviidae	0	0	0	0	0	0			0	0	0	0	0	0
74	Dasyproctidae	0	0	0	0	0	0			0	0	0	0	0	0
75	Agoutidae	0	0	0	0	0	0			0	0	0	0	0	0
76	Ctenomyidae	0	0	0	0	0	0			0	0	0	0	0	0
77	Octodontidae	0	0	0	0	0	0			0	0	0	0	0	0
78	Abrocomidae	0	0	0	0	0	0			0	0	0	0	0	0
79	Echimyidae	0	0	0	0	0	0			0	0	0	0	0	0
80	Capromyidae	0	0	0	0	0	0			0	0	0	0	0	0
81	Myocastoridae	0	0	0	0	0	0			0	0	0	0	0	0
82	Solenodontidae	0	0	0	0	0	0			0	0	0	0	0	0
83	Soricidae	4	4	0	4	0	0			4	4	0	4	0	0
84	Talpidae	0	0	0	2	0	0			0	0	0	0	0	0
85	Erinaceidae	0	3	0	3	0	0			0	0	0	0	0	0
86	Camelidae	2	0	0	0	0	0			2	0	0	0	0	0
87	Suidae	0	3	0	3	0	0			0	0	0	0	0	0
88	Tayassuidae	0	0	0	0	0	0			0	0	0	0	0	0
89	Hippopotamidae	0	0	0	0	0	0			0	0	0	0	0	0
90	Platanistidae	0	0	0	0	0	0			0	0	0	0	0	0
91	Delphinidae	0	0	0	0	0	0			0	0	0	0	2	0
92	Pontoporiidae	0	0	0	0	0	0			0	0	0	0	2	0
93	Balaenopteridae	0	0	0	0	0	0			0	0	0	0	0	0
94	Balaenidae	0	0	0	0	0	0			0	0	0	0	0	0
95	Physeteridae	0	0	0	0	0	0			0	0	0	0	0	0
96	Hyperoodontidae	0	0	0	0	0	0			0	0	0	0	0	0
97	Lipotidae	0	0	0	0	0	0			0	0	0	0	0	0
98	Iniidae	0	0	0	0	0	0			0	0	0	0	0	0
99	Monodontidae	0	0	0	0	2	0			0	0	0	0	0	0
100	Phocoenidae	0	0	0	0	0	0			0	0	0	0	0	0
101	Tragulidae	0	0	0	0	0	0			0	0	0	0	0	0
102	Antilocapridae	0	0	0	0	0	0			0	0	0	0	0	0
103	Giraffidae	0	0	0	0	0	0			0	0	0	0	0	0
104	Cervidae	3	0	0	3	0	0			3	0	0	3	0	0
105	Moschidae	0	0	0	0	0	0			0	0	0	0	0	0
106	Bovidae	0	3	0	3	0	0			0	0	0	0	0	0
107	Pteropodidae	0	5	5	5	0	5			0	0	0	0	0	0
108	Rhinolophidae	0	5	5	5	0	5			0	0	0	0	0	0
109	Emballonuridae	0	0	0	0	0	0			0	5	5	5	0	5
110	Craseonycteridae	0	0	0	0	0	0			0	0	0	0	0	0
111	Rhinopomatidae	0	0	0	0	0	0			0	0	0	0	0	0
112	Nycteridae	0	0	0	0	0	0			0	0	0	0	0	0
113	Megadermatidae	0	0	0	0	0	0			0	0	0	0	0	0
114	Phyllostomidae	0	0	0	0	0	0			0	0	0	0	0	0
115	Mormoopidae	0	0	0	0	0	0			0	0	0	0	0	0
116	Noctilionidae	0	0	0	0	0	0			0	0	0	0	0	0
117	Mystacinidae	0	0	0	0	0	0			0	0	0	0	0	0
118	Molossidae	6	6	6	6	0	6			6	6	6	6	0	6
119	Myzopodidae	0	0	0	0	0	0			0	0	0	0	0	0
120	Thyropteridae	0	0	0	0	0	0			0	0	0	0	0	0
121	Furipteridae	0	0	0	0	0	0			0	0	0	0	0	0
122	Natalidae	0	0	0	0	0	0			0	0	0	0	0	0
123	Vespertilionidae	6	6	6	6	0	6			6	6	6	6	0	6
124	Equidae	0	2	0	0	0	0			0	0	0	0	0	0
125	Tapiridae	0	0	0	0	0	0			0	0	0	2	0	0
126	Rhinocerotidae	0	0	0	0	0	0			0	0	0	0	0	0
127	Manidae	0	3	0	3	0	0			0	0	0	0	0	0
128	Felidae	4	4	0	4	0	0			4	4	0	4	0	0
129	Viverridae	0	4	4	4	0	0			0	0	0	0	0	0
130	Herpestidae	0	0	0	0	0	0			0	0	0	0	0	0
131	Hyaenidae	0	0	0	0	0	0			0	0	0	0	0	0
132	Canidae	4	4	0	4	0	0			4	4	0	4	0	0
133	Ursidae	3	0	0	3	0	0			3	0	0	3	0	0
134	Otariidae	5	5	0	0	5	5			5	5	0	0	5	5
135	Odobenidae	0	0	0	0	2	0			0	0	0	0	0	0
136	Phocidae	5	5	0	0	5	5			5	5	0	0	5	5
137	Ailuridae	0	0	0	2	0	0			0	0	0	0	0	0
138	Mephitidae	2	0	0	0	0	0			2	0	0	0	0	0
139	Mustelidae	5	5	0	5	5	0			5	5	0	5	5	0
140	Procyonidae	2	0	0	0	0	0			2	0	0	0	0	0
	zi,j,r = total cosmopolitanism for pair (i,j) of regions (zeroth moment)	81	106	32	98	23	42			81	66	23	60	23	33
	nzi,r = negative zeroth moment for a pair (i,j) of regions	73	83	10	84	19	14			73	32	5	38	19	9

## Sheet: Sheet 4
Number	Name	Holarctic	Latin American	Afro-Tethyan	Madagascan	Southeast Asian	Marine	Australian			HOL&HOL	HOL&LAT	HOL&AFR	HOL&MAD	HOL&SEA	HOL&OCE	HOL&AUS		LAT&HOL	LAT&LAT	LAT&AFR	LAT&MAD	LAT&SEA	LAT&OCE	LAT&AUS		AFR&HOL	AFR&LAT	AFR&AFR	AFR&MAD	AFR&SEA	AFR&OCE	AFR&AUS		MAD&HOL	MAD&LAT	MAD&AFR	MAD&MAD	MAD&SEA	MAD&OCE	MAD&AUS		SEA&HOL	SEA&LAT	SEA&AFR	SEA&MAD	SEA&SEA	SEA&OCE	SEA&AUS
1	Tachyglossidae	0	0	0	0	1	0	1			0	0	0	0	0	0	0		0	0	0	0	0	0	0		0	0	0	0	0	0	0		0	0	0	0	0	0	0		0	0	0	0	1	0	1
2	Ornithorhynchidae	0	0	0	0	0	0	1			0	0	0	0	0	0	0		0	0	0	0	0	0	0		0	0	0	0	0	0	0		0	0	0	0	0	0	0		0	0	0	0	0	0	0
3	Microbiotheriidae	0	1	0	0	0	0	0			0	0	0	0	0	0	0		0	1	0	0	0	0	0		0	0	0	0	0	0	0		0	0	0	0	0	0	0		0	0	0	0	0	0	0
4	Notoryctidae	0	0	0	0	0	0	1			0	0	0	0	0	0	0		0	0	0	0	0	0	0		0	0	0	0	0	0	0		0	0	0	0	0	0	0		0	0	0	0	0	0	0
5	Dasyuridae	0	0	0	0	1	0	1			0	0	0	0	0	0	0		0	0	0	0	0	0	0		0	0	0	0	0	0	0		0	0	0	0	0	0	0		0	0	0	0	1	0	1
6	Myrmecobiidae	0	0	0	0	0	0	1			0	0	0	0	0	0	0		0	0	0	0	0	0	0		0	0	0	0	0	0	0		0	0	0	0	0	0	0		0	0	0	0	0	0	0
7	Peramelidae	0	0	0	0	1	0	1			0	0	0	0	0	0	0		0	0	0	0	0	0	0		0	0	0	0	0	0	0		0	0	0	0	0	0	0		0	0	0	0	1	0	1
8	Peroryctidae	0	0	0	0	1	0	0			0	0	0	0	0	0	0		0	0	0	0	0	0	0		0	0	0	0	0	0	0		0	0	0	0	0	0	0		0	0	0	0	1	0	0
9	Tarsipedidae	0	0	0	0	0	0	1			0	0	0	0	0	0	0		0	0	0	0	0	0	0		0	0	0	0	0	0	0		0	0	0	0	0	0	0		0	0	0	0	0	0	0
10	Vombatidae	0	0	0	0	0	0	1			0	0	0	0	0	0	0		0	0	0	0	0	0	0		0	0	0	0	0	0	0		0	0	0	0	0	0	0		0	0	0	0	0	0	0
11	Phalangeridae	0	0	0	0	1	0	1			0	0	0	0	0	0	0		0	0	0	0	0	0	0		0	0	0	0	0	0	0		0	0	0	0	0	0	0		0	0	0	0	1	0	1
12	Burramyidae	0	0	0	0	1	0	1			0	0	0	0	0	0	0		0	0	0	0	0	0	0		0	0	0	0	0	0	0		0	0	0	0	0	0	0		0	0	0	0	1	0	1
13	Macropodidae	0	0	0	0	1	0	1			0	0	0	0	0	0	0		0	0	0	0	0	0	0		0	0	0	0	0	0	0		0	0	0	0	0	0	0		0	0	0	0	1	0	1
14	Petauridae	0	0	0	0	1	0	1			0	0	0	0	0	0	0		0	0	0	0	0	0	0		0	0	0	0	0	0	0		0	0	0	0	0	0	0		0	0	0	0	1	0	1
15	Phascolarctidae	0	0	0	0	0	0	1			0	0	0	0	0	0	0		0	0	0	0	0	0	0		0	0	0	0	0	0	0		0	0	0	0	0	0	0		0	0	0	0	0	0	0
16	Acrobatidae	0	0	0	0	1	0	1			0	0	0	0	0	0	0		0	0	0	0	0	0	0		0	0	0	0	0	0	0		0	0	0	0	0	0	0		0	0	0	0	1	0	1
17	Didelphidae	1	1	0	0	0	0	0			1	1	0	0	0	0	0		1	1	0	0	0	0	0		0	0	0	0	0	0	0		0	0	0	0	0	0	0		0	0	0	0	0	0	0
18	Caenolestidae	0	1	0	0	0	0	0			0	0	0	0	0	0	0		0	1	0	0	0	0	0		0	0	0	0	0	0	0		0	0	0	0	0	0	0		0	0	0	0	0	0	0
19	Macroscelididae	0	0	1	0	0	0	0			0	0	0	0	0	0	0		0	0	0	0	0	0	0		0	0	1	0	0	0	0		0	0	0	0	0	0	0		0	0	0	0	0	0	0
20	Tenrecidae	0	0	1	1	0	0	0			0	0	0	0	0	0	0		0	0	0	0	0	0	0		0	0	1	1	0	0	0		0	0	1	1	0	0	0		0	0	0	0	0	0	0
21	Chrysochloridae	0	0	1	0	0	0	0			0	0	0	0	0	0	0		0	0	0	0	0	0	0		0	0	1	0	0	0	0		0	0	0	0	0	0	0		0	0	0	0	0	0	0
22	Orycteropodidae	0	0	1	0	0	0	0			0	0	0	0	0	0	0		0	0	0	0	0	0	0		0	0	1	0	0	0	0		0	0	0	0	0	0	0		0	0	0	0	0	0	0
23	Elephantidae	0	0	1	0	1	0	0			0	0	0	0	0	0	0		0	0	0	0	0	0	0		0	0	1	0	1	0	0		0	0	0	0	0	0	0		0	0	1	0	1	0	0
24	Procaviidae	0	0	1	0	0	0	0			0	0	0	0	0	0	0		0	0	0	0	0	0	0		0	0	1	0	0	0	0		0	0	0	0	0	0	0		0	0	0	0	0	0	0
25	Dugongidae	0	0	1	0	1	1	1			0	0	0	0	0	0	0		0	0	0	0	0	0	0		0	0	1	0	1	1	1		0	0	0	0	0	0	0		0	0	1	0	1	1	1
26	Trichechidae	1	1	1	0	0	1	0			1	1	1	0	0	1	0		1	1	1	0	0	1	0		1	1	1	0	0	1	0		0	0	0	0	0	0	0		0	0	0	0	0	0	0
27	Dasypodidae	0	1	0	0	0	0	0			0	0	0	0	0	0	0		0	1	0	0	0	0	0		0	0	0	0	0	0	0		0	0	0	0	0	0	0		0	0	0	0	0	0	0
28	Cyclopedidae	0	1	0	0	0	0	0			0	0	0	0	0	0	0		0	1	0	0	0	0	0		0	0	0	0	0	0	0		0	0	0	0	0	0	0		0	0	0	0	0	0	0
29	Myrmecophagidae	0	1	0	0	0	0	0			0	0	0	0	0	0	0		0	1	0	0	0	0	0		0	0	0	0	0	0	0		0	0	0	0	0	0	0		0	0	0	0	0	0	0
30	Megalonychidae	0	1	0	0	0	0	0			0	0	0	0	0	0	0		0	1	0	0	0	0	0		0	0	0	0	0	0	0		0	0	0	0	0	0	0		0	0	0	0	0	0	0
31	Bradypodidae	0	1	0	0	0	0	0			0	0	0	0	0	0	0		0	1	0	0	0	0	0		0	0	0	0	0	0	0		0	0	0	0	0	0	0		0	0	0	0	0	0	0
32	Ptilocercidae	0	0	0	0	1	0	0			0	0	0	0	0	0	0		0	0	0	0	0	0	0		0	0	0	0	0	0	0		0	0	0	0	0	0	0		0	0	0	0	1	0	0
33	Tupaiidae	0	0	0	0	1	0	0			0	0	0	0	0	0	0		0	0	0	0	0	0	0		0	0	0	0	0	0	0		0	0	0	0	0	0	0		0	0	0	0	1	0	0
34	Cynocephalidae	0	0	0	0	1	0	0			0	0	0	0	0	0	0		0	0	0	0	0	0	0		0	0	0	0	0	0	0		0	0	0	0	0	0	0		0	0	0	0	1	0	0
35	Cheirogaleidae	0	0	0	1	0	0	0			0	0	0	0	0	0	0		0	0	0	0	0	0	0		0	0	0	0	0	0	0		0	0	0	1	0	0	0		0	0	0	0	0	0	0
36	Lemuridae	0	0	0	1	0	0	0			0	0	0	0	0	0	0		0	0	0	0	0	0	0		0	0	0	0	0	0	0		0	0	0	1	0	0	0		0	0	0	0	0	0	0
37	Lepilemuridae	0	0	0	1	0	0	0			0	0	0	0	0	0	0		0	0	0	0	0	0	0		0	0	0	0	0	0	0		0	0	0	1	0	0	0		0	0	0	0	0	0	0
38	Indriidae	0	0	0	1	0	0	0			0	0	0	0	0	0	0		0	0	0	0	0	0	0		0	0	0	0	0	0	0		0	0	0	1	0	0	0		0	0	0	0	0	0	0
39	Daubentoniidae	0	0	0	1	0	0	0			0	0	0	0	0	0	0		0	0	0	0	0	0	0		0	0	0	0	0	0	0		0	0	0	1	0	0	0		0	0	0	0	0	0	0
40	Lorisidae	0	0	1	0	1	0	0			0	0	0	0	0	0	0		0	0	0	0	0	0	0		0	0	1	0	1	0	0		0	0	0	0	0	0	0		0	0	1	0	1	0	0
41	Galagidae	0	0	1	0	0	0	0			0	0	0	0	0	0	0		0	0	0	0	0	0	0		0	0	1	0	0	0	0		0	0	0	0	0	0	0		0	0	0	0	0	0	0
42	Tarsiidae	0	0	0	0	1	0	0			0	0	0	0	0	0	0		0	0	0	0	0	0	0		0	0	0	0	0	0	0		0	0	0	0	0	0	0		0	0	0	0	1	0	0
43	Callitrichidae	0	1	0	0	0	0	0			0	0	0	0	0	0	0		0	1	0	0	0	0	0		0	0	0	0	0	0	0		0	0	0	0	0	0	0		0	0	0	0	0	0	0
44	Cebidae	0	1	0	0	0	0	0			0	0	0	0	0	0	0		0	1	0	0	0	0	0		0	0	0	0	0	0	0		0	0	0	0	0	0	0		0	0	0	0	0	0	0
45	Cercopithecidae	1	0	1	0	1	0	0			1	0	1	0	1	0	0		0	0	0	0	0	0	0		1	0	1	0	1	0	0		0	0	0	0	0	0	0		1	0	1	0	1	0	0
46	Hylobatidae	0	0	0	0	1	0	0			0	0	0	0	0	0	0		0	0	0	0	0	0	0		0	0	0	0	0	0	0		0	0	0	0	0	0	0		0	0	0	0	1	0	0
47	Hominidae	1	1	1	1	1	0	1			1	1	1	1	1	0	1		1	1	1	1	1	0	1		1	1	1	1	1	0	1		1	1	1	1	1	0	1		1	1	1	1	1	0	1
48	Leporidae	1	1	1	0	1	0	0			1	1	1	0	1	0	0		1	1	1	0	1	0	0		1	1	1	0	1	0	0		0	0	0	0	0	0	0		1	1	1	0	1	0	0
49	Ochotonidae	1	0	0	0	0	0	0			1	0	0	0	0	0	0		0	0	0	0	0	0	0		0	0	0	0	0	0	0		0	0	0	0	0	0	0		0	0	0	0	0	0	0
50	Aplodontiidae	1	0	0	0	0	0	0			1	0	0	0	0	0	0		0	0	0	0	0	0	0		0	0	0	0	0	0	0		0	0	0	0	0	0	0		0	0	0	0	0	0	0
51	Sciuridae	1	1	1	0	1	0	0			1	1	1	0	1	0	0		1	1	1	0	1	0	0		1	1	1	0	1	0	0		0	0	0	0	0	0	0		1	1	1	0	1	0	0
52	Gliridae	1	0	1	0	0	0	0			1	0	1	0	0	0	0		0	0	0	0	0	0	0		1	0	1	0	0	0	0		0	0	0	0	0	0	0		0	0	0	0	0	0	0
53	Castoridae	1	0	0	0	0	0	0			1	0	0	0	0	0	0		0	0	0	0	0	0	0		0	0	0	0	0	0	0		0	0	0	0	0	0	0		0	0	0	0	0	0	0
54	Geomyidae	1	1	0	0	0	0	0			1	1	0	0	0	0	0		1	1	0	0	0	0	0		0	0	0	0	0	0	0		0	0	0	0	0	0	0		0	0	0	0	0	0	0
55	Heteromyidae	1	1	0	0	0	0	0			1	1	0	0	0	0	0		1	1	0	0	0	0	0		0	0	0	0	0	0	0		0	0	0	0	0	0	0		0	0	0	0	0	0	0
56	Dipodidae	1	0	1	0	0	0	0			1	0	1	0	0	0	0		0	0	0	0	0	0	0		1	0	1	0	0	0	0		0	0	0	0	0	0	0		0	0	0	0	0	0	0
57	Platacanthomyidae	1	0	0	0	1	0	0			1	0	0	0	1	0	0		0	0	0	0	0	0	0		0	0	0	0	0	0	0		0	0	0	0	0	0	0		1	0	0	0	1	0	0
58	Spalacidae	1	0	1	0	1	0	0			1	0	1	0	1	0	0		0	0	0	0	0	0	0		1	0	1	0	1	0	0		0	0	0	0	0	0	0		1	0	1	0	1	0	0
59	Calomyscidae	0	0	1	0	0	0	0			0	0	0	0	0	0	0		0	0	0	0	0	0	0		0	0	1	0	0	0	0		0	0	0	0	0	0	0		0	0	0	0	0	0	0
60	Nesomyidae	0	0	1	1	0	0	0			0	0	0	0	0	0	0		0	0	0	0	0	0	0		0	0	1	1	0	0	0		0	0	1	1	0	0	0		0	0	0	0	0	0	0
61	Cricetidae	1	1	1	0	1	0	0			1	1	1	0	1	0	0		1	1	1	0	1	0	0		1	1	1	0	1	0	0		0	0	0	0	0	0	0		1	1	1	0	1	0	0
62	Muridae	1	0	1	0	1	0	1			1	0	1	0	1	0	1		0	0	0	0	0	0	0		1	0	1	0	1	0	1		0	0	0	0	0	0	0		1	0	1	0	1	0	1
63	Anomaluridae	0	0	1	0	0	0	0			0	0	0	0	0	0	0		0	0	0	0	0	0	0		0	0	1	0	0	0	0		0	0	0	0	0	0	0		0	0	0	0	0	0	0
64	Pedetidae	0	0	1	0	0	0	0			0	0	0	0	0	0	0		0	0	0	0	0	0	0		0	0	1	0	0	0	0		0	0	0	0	0	0	0		0	0	0	0	0	0	0
65	Ctenodactylidae	0	0	1	0	0	0	0			0	0	0	0	0	0	0		0	0	0	0	0	0	0		0	0	1	0	0	0	0		0	0	0	0	0	0	0		0	0	0	0	0	0	0
66	Hystricidae	1	0	1	0	1	0	0			1	0	1	0	1	0	0		0	0	0	0	0	0	0		1	0	1	0	1	0	0		0	0	0	0	0	0	0		1	0	1	0	1	0	0
67	Bathyergidae	0	0	1	0	0	0	0			0	0	0	0	0	0	0		0	0	0	0	0	0	0		0	0	1	0	0	0	0		0	0	0	0	0	0	0		0	0	0	0	0	0	0
68	Petromuridae	0	0	1	0	0	0	0			0	0	0	0	0	0	0		0	0	0	0	0	0	0		0	0	1	0	0	0	0		0	0	0	0	0	0	0		0	0	0	0	0	0	0
69	Thryonomyidae	0	0	1	0	0	0	0			0	0	0	0	0	0	0		0	0	0	0	0	0	0		0	0	1	0	0	0	0		0	0	0	0	0	0	0		0	0	0	0	0	0	0
70	Erethizontidae	1	1	0	0	0	0	0			1	1	0	0	0	0	0		1	1	0	0	0	0	0		0	0	0	0	0	0	0		0	0	0	0	0	0	0		0	0	0	0	0	0	0
71	Chinchillidae	0	1	0	0	0	0	0			0	0	0	0	0	0	0		0	1	0	0	0	0	0		0	0	0	0	0	0	0		0	0	0	0	0	0	0		0	0	0	0	0	0	0
72	Dinomyidae	0	1	0	0	0	0	0			0	0	0	0	0	0	0		0	1	0	0	0	0	0		0	0	0	0	0	0	0		0	0	0	0	0	0	0		0	0	0	0	0	0	0
73	Caviidae	0	1	0	0	0	0	0			0	0	0	0	0	0	0		0	1	0	0	0	0	0		0	0	0	0	0	0	0		0	0	0	0	0	0	0		0	0	0	0	0	0	0
74	Dasyproctidae	0	1	0	0	0	0	0			0	0	0	0	0	0	0		0	1	0	0	0	0	0		0	0	0	0	0	0	0		0	0	0	0	0	0	0		0	0	0	0	0	0	0
75	Agoutidae	0	1	0	0	0	0	0			0	0	0	0	0	0	0		0	1	0	0	0	0	0		0	0	0	0	0	0	0		0	0	0	0	0	0	0		0	0	0	0	0	0	0
76	Ctenomyidae	0	1	0	0	0	0	0			0	0	0	0	0	0	0		0	1	0	0	0	0	0		0	0	0	0	0	0	0		0	0	0	0	0	0	0		0	0	0	0	0	0	0
77	Octodontidae	0	1	0	0	0	0	0			0	0	0	0	0	0	0		0	1	0	0	0	0	0		0	0	0	0	0	0	0		0	0	0	0	0	0	0		0	0	0	0	0	0	0
78	Abrocomidae	0	1	0	0	0	0	0			0	0	0	0	0	0	0		0	1	0	0	0	0	0		0	0	0	0	0	0	0		0	0	0	0	0	0	0		0	0	0	0	0	0	0
79	Echimyidae	0	1	0	0	0	0	0			0	0	0	0	0	0	0		0	1	0	0	0	0	0		0	0	0	0	0	0	0		0	0	0	0	0	0	0		0	0	0	0	0	0	0
80	Capromyidae	0	1	0	0	0	0	0			0	0	0	0	0	0	0		0	1	0	0	0	0	0		0	0	0	0	0	0	0		0	0	0	0	0	0	0		0	0	0	0	0	0	0
81	Myocastoridae	0	1	0	0	0	0	0			0	0	0	0	0	0	0		0	1	0	0	0	0	0		0	0	0	0	0	0	0		0	0	0	0	0	0	0		0	0	0	0	0	0	0
82	Solenodontidae	0	1	0	0	0	0	0			0	0	0	0	0	0	0		0	1	0	0	0	0	0		0	0	0	0	0	0	0		0	0	0	0	0	0	0		0	0	0	0	0	0	0
83	Soricidae	1	1	1	0	1	0	0			1	1	1	0	1	0	0		1	1	1	0	1	0	0		1	1	1	0	1	0	0		0	0	0	0	0	0	0		1	1	1	0	1	0	0
84	Talpidae	1	0	0	0	1	0	0			1	0	0	0	1	0	0		0	0	0	0	0	0	0		0	0	0	0	0	0	0		0	0	0	0	0	0	0		1	0	0	0	1	0	0
85	Erinaceidae	1	0	1	0	1	0	0			1	0	1	0	1	0	0		0	0	0	0	0	0	0		1	0	1	0	1	0	0		0	0	0	0	0	0	0		1	0	1	0	1	0	0
86	Camelidae	1	1	0	0	0	0	0			1	1	0	0	0	0	0		1	1	0	0	0	0	0		0	0	0	0	0	0	0		0	0	0	0	0	0	0		0	0	0	0	0	0	0
87	Suidae	1	0	1	0	1	0	0			1	0	1	0	1	0	0		0	0	0	0	0	0	0		1	0	1	0	1	0	0		0	0	0	0	0	0	0		1	0	1	0	1	0	0
88	Tayassuidae	0	1	0	0	0	0	0			0	0	0	0	0	0	0		0	1	0	0	0	0	0		0	0	0	0	0	0	0		0	0	0	0	0	0	0		0	0	0	0	0	0	0
89	Hippopotamidae	0	0	1	0	0	0	0			0	0	0	0	0	0	0		0	0	0	0	0	0	0		0	0	1	0	0	0	0		0	0	0	0	0	0	0		0	0	0	0	0	0	0
90	Platanistidae	0	0	1	0	1	0	0			0	0	0	0	0	0	0		0	0	0	0	0	0	0		0	0	1	0	1	0	0		0	0	0	0	0	0	0		0	0	1	0	1	0	0
91	Delphinidae	0	1	0	0	0	1	0			0	0	0	0	0	0	0		0	1	0	0	0	1	0		0	0	0	0	0	0	0		0	0	0	0	0	0	0		0	0	0	0	0	0	0
92	Pontoporiidae	0	1	0	0	0	1	0			0	0	0	0	0	0	0		0	1	0	0	0	1	0		0	0	0	0	0	0	0		0	0	0	0	0	0	0		0	0	0	0	0	0	0
93	Balaenopteridae	0	0	0	0	0	1	0			0	0	0	0	0	0	0		0	0	0	0	0	0	0		0	0	0	0	0	0	0		0	0	0	0	0	0	0		0	0	0	0	0	0	0
94	Balaenidae	0	0	0	0	0	1	0			0	0	0	0	0	0	0		0	0	0	0	0	0	0		0	0	0	0	0	0	0		0	0	0	0	0	0	0		0	0	0	0	0	0	0
95	Physeteridae	0	0	0	0	0	1	0			0	0	0	0	0	0	0		0	0	0	0	0	0	0		0	0	0	0	0	0	0		0	0	0	0	0	0	0		0	0	0	0	0	0	0
96	Hyperoodontidae	0	0	0	0	0	1	0			0	0	0	0	0	0	0		0	0	0	0	0	0	0		0	0	0	0	0	0	0		0	0	0	0	0	0	0		0	0	0	0	0	0	0
97	Lipotidae	1	0	0	0	0	0	0			1	0	0	0	0	0	0		0	0	0	0	0	0	0		0	0	0	0	0	0	0		0	0	0	0	0	0	0		0	0	0	0	0	0	0
98	Iniidae	0	1	0	0	0	0	0			0	0	0	0	0	0	0		0	1	0	0	0	0	0		0	0	0	0	0	0	0		0	0	0	0	0	0	0		0	0	0	0	0	0	0
99	Monodontidae	1	0	0	0	0	1	0			1	0	0	0	0	1	0		0	0	0	0	0	0	0		0	0	0	0	0	0	0		0	0	0	0	0	0	0		0	0	0	0	0	0	0
100	Phocoenidae	0	0	0	0	1	1	0			0	0	0	0	0	0	0		0	0	0	0	0	0	0		0	0	0	0	0	0	0		0	0	0	0	0	0	0		0	0	0	0	1	1	0
101	Tragulidae	0	0	1	0	1	0	0			0	0	0	0	0	0	0		0	0	0	0	0	0	0		0	0	1	0	1	0	0		0	0	0	0	0	0	0		0	0	1	0	1	0	0
102	Antilocapridae	1	0	0	0	0	0	0			1	0	0	0	0	0	0		0	0	0	0	0	0	0		0	0	0	0	0	0	0		0	0	0	0	0	0	0		0	0	0	0	0	0	0
103	Giraffidae	0	0	1	0	0	0	0			0	0	0	0	0	0	0		0	0	0	0	0	0	0		0	0	1	0	0	0	0		0	0	0	0	0	0	0		0	0	0	0	0	0	0
104	Cervidae	1	1	0	0	1	0	0			1	1	0	0	1	0	0		1	1	0	0	1	0	0		0	0	0	0	0	0	0		0	0	0	0	0	0	0		1	1	0	0	1	0	0
105	Moschidae	1	0	0	0	0	0	0			1	0	0	0	0	0	0		0	0	0	0	0	0	0		0	0	0	0	0	0	0		0	0	0	0	0	0	0		0	0	0	0	0	0	0
106	Bovidae	1	0	1	0	1	0	0			1	0	1	0	1	0	0		0	0	0	0	0	0	0		1	0	1	0	1	0	0		0	0	0	0	0	0	0		1	0	1	0	1	0	0
107	Pteropodidae	1	0	1	1	1	0	1			1	0	1	1	1	0	1		0	0	0	0	0	0	0		1	0	1	1	1	0	1		1	0	1	1	1	0	1		1	0	1	1	1	0	1
108	Rhinolophidae	1	0	1	1	1	0	1			1	0	1	1	1	0	1		0	0	0	0	0	0	0		1	0	1	1	1	0	1		1	0	1	1	1	0	1		1	0	1	1	1	0	1
109	Emballonuridae	0	1	1	1	1	0	1			0	0	0	0	0	0	0		0	1	1	1	1	0	1		0	1	1	1	1	0	1		0	1	1	1	1	0	1		0	1	1	1	1	0	1
110	Craseonycteridae	0	0	0	0	1	0	0			0	0	0	0	0	0	0		0	0	0	0	0	0	0		0	0	0	0	0	0	0		0	0	0	0	0	0	0		0	0	0	0	1	0	0
111	Rhinopomatidae	0	0	1	0	1	0	0			0	0	0	0	0	0	0		0	0	0	0	0	0	0		0	0	1	0	1	0	0		0	0	0	0	0	0	0		0	0	1	0	1	0	0
112	Nycteridae	0	0	1	1	1	0	0			0	0	0	0	0	0	0		0	0	0	0	0	0	0		0	0	1	1	1	0	0		0	0	1	1	1	0	0		0	0	1	1	1	0	0
113	Megadermatidae	0	0	1	0	1	0	1			0	0	0	0	0	0	0		0	0	0	0	0	0	0		0	0	1	0	1	0	1		0	0	0	0	0	0	0		0	0	1	0	1	0	1
114	Phyllostomidae	0	1	0	0	0	0	0			0	0	0	0	0	0	0		0	1	0	0	0	0	0		0	0	0	0	0	0	0		0	0	0	0	0	0	0		0	0	0	0	0	0	0
115	Mormoopidae	0	1	0	0	0	0	0			0	0	0	0	0	0	0		0	1	0	0	0	0	0		0	0	0	0	0	0	0		0	0	0	0	0	0	0		0	0	0	0	0	0	0
116	Noctilionidae	0	1	0	0	0	0	0			0	0	0	0	0	0	0		0	1	0	0	0	0	0		0	0	0	0	0	0	0		0	0	0	0	0	0	0		0	0	0	0	0	0	0
117	Mystacinidae	0	0	0	0	0	0	1			0	0	0	0	0	0	0		0	0	0	0	0	0	0		0	0	0	0	0	0	0		0	0	0	0	0	0	0		0	0	0	0	0	0	0
118	Molossidae	1	1	1	1	1	0	1			1	1	1	1	1	0	1		1	1	1	1	1	0	1		1	1	1	1	1	0	1		1	1	1	1	1	0	1		1	1	1	1	1	0	1
119	Myzopodidae	0	0	0	1	0	0	0			0	0	0	0	0	0	0		0	0	0	0	0	0	0		0	0	0	0	0	0	0		0	0	0	1	0	0	0		0	0	0	0	0	0	0
120	Thyropteridae	0	1	0	0	0	0	0			0	0	0	0	0	0	0		0	1	0	0	0	0	0		0	0	0	0	0	0	0		0	0	0	0	0	0	0		0	0	0	0	0	0	0
121	Furipteridae	0	1	0	0	0	0	0			0	0	0	0	0	0	0		0	1	0	0	0	0	0		0	0	0	0	0	0	0		0	0	0	0	0	0	0		0	0	0	0	0	0	0
122	Natalidae	0	1	0	0	0	0	0			0	0	0	0	0	0	0		0	1	0	0	0	0	0		0	0	0	0	0	0	0		0	0	0	0	0	0	0		0	0	0	0	0	0	0
123	Vespertilionidae	1	1	1	1	1	0	1			1	1	1	1	1	0	1		1	1	1	1	1	0	1		1	1	1	1	1	0	1		1	1	1	1	1	0	1		1	1	1	1	1	0	1
124	Equidae	1	0	1	0	0	0	0			1	0	1	0	0	0	0		0	0	0	0	0	0	0		1	0	1	0	0	0	0		0	0	0	0	0	0	0		0	0	0	0	0	0	0
125	Tapiridae	0	1	0	0	1	0	0			0	0	0	0	0	0	0		0	1	0	0	1	0	0		0	0	0	0	0	0	0		0	0	0	0	0	0	0		0	1	0	0	1	0	0
126	Rhinocerotidae	0	0	1	0	1	0	0			0	0	0	0	0	0	0		0	0	0	0	0	0	0		0	0	1	0	1	0	0		0	0	0	0	0	0	0		0	0	1	0	1	0	0
127	Manidae	1	0	1	0	1	0	0			1	0	1	0	1	0	0		0	0	0	0	0	0	0		1	0	1	0	1	0	0		0	0	0	0	0	0	0		1	0	1	0	1	0	0
128	Felidae	1	1	1	0	1	0	0			1	1	1	0	1	0	0		1	1	1	0	1	0	0		1	1	1	0	1	0	0		0	0	0	0	0	0	0		1	1	1	0	1	0	0
129	Viverridae	1	0	1	1	1	0	0			1	0	1	1	1	0	0		0	0	0	0	0	0	0		1	0	1	1	1	0	0		1	0	1	1	1	0	0		1	0	1	1	1	0	0
130	Herpestidae	0	0	1	1	1	0	0			0	0	0	0	0	0	0		0	0	0	0	0	0	0		0	0	1	1	1	0	0		0	0	1	1	1	0	0		0	0	1	1	1	0	0
131	Hyaenidae	0	0	1	0	1	0	0			0	0	0	0	0	0	0		0	0	0	0	0	0	0		0	0	1	0	1	0	0		0	0	0	0	0	0	0		0	0	1	0	1	0	0
132	Canidae	1	1	1	0	1	0	0			1	1	1	0	1	0	0		1	1	1	0	1	0	0		1	1	1	0	1	0	0		0	0	0	0	0	0	0		1	1	1	0	1	0	0
133	Ursidae	1	1	0	0	1	0	0			1	1	0	0	1	0	0		1	1	0	0	1	0	0		0	0	0	0	0	0	0		0	0	0	0	0	0	0		1	1	0	0	1	0	0
134	Otariidae	1	1	1	0	0	1	1			1	1	1	0	0	1	1		1	1	1	0	0	1	1		1	1	1	0	0	1	1		0	0	0	0	0	0	0		0	0	0	0	0	0	0
135	Odobenidae	1	0	0	0	0	1	0			1	0	0	0	0	1	0		0	0	0	0	0	0	0		0	0	0	0	0	0	0		0	0	0	0	0	0	0		0	0	0	0	0	0	0
136	Phocidae	1	1	1	0	0	1	1			1	1	1	0	0	1	1		1	1	1	0	0	1	1		1	1	1	0	0	1	1		0	0	0	0	0	0	0		0	0	0	0	0	0	0
137	Ailuridae	1	0	0	0	1	0	0			1	0	0	0	1	0	0		0	0	0	0	0	0	0		0	0	0	0	0	0	0		0	0	0	0	0	0	0		1	0	0	0	1	0	0
138	Mephitidae	1	1	0	0	0	0	0			1	1	0	0	0	0	0		1	1	0	0	0	0	0		0	0	0	0	0	0	0		0	0	0	0	0	0	0		0	0	0	0	0	0	0
139	Mustelidae	1	1	1	0	1	1	0			1	1	1	0	1	1	0		1	1	1	0	1	1	0		1	1	1	0	1	1	0		0	0	0	0	0	0	0		1	1	1	0	1	1	0
140	Procyonidae	1	1	0	0	0	0	0			1	1	0	0	0	0	0		1	1	0	0	0	0	0		0	0	0	0	0	0	0		0	0	0	0	0	0	0		0	0	0	0	0	0	0
	divi,r = Number of mammal families present in each region i	47	55	55	17	55	14	26		ci,j,r = Number of common families across regions	47	22	27	6	26	6	8		22	55	14	4	14	6	6		27	14	55	11	33	5	11		6	4	11	17	9	0	6		26	14	33	9	55	3	17
	Matrix of common families, ci,j,r, between any two regions i and j (based on summation elements in row 143)
	ci,j,r for r=7	Holarctic	Latin American	Afro-Tethyan	Madagascan	Southeast Asian	Marine	Australian
	Holarctic	47	22	27	6	26	6	8
	Latin American	22	55	14	4	14	6	6
	Afro-Tethyan	27	14	55	11	33	5	11
	Madagascan	6	4	11	17	9	0	6
	Southeast Asian	26	14	33	9	55	3	17
	Marine (Oceanic)	6	6	5	0	3	14	3
	Australian	8	6	11	6	17	3	26

## Sheet: Sheet 5
ci,j,r (or 'a')	Holarctic	Latin American	Afro-Tethyan	Madagascan	Southeast Asian	Marine	Australian											Number	Name	Holarctic	Latin American	Afro-Tethyan	Madagascan	Southeast Asian	Marine	Australian		Smith index: Holartic versus all others regions
Holarctic	47	22	27	6	26	6	8											1	Tachyglossidae	0	0	0	0	1	0	1			faunal diversity	a (intersection)	b=faunal div of Hol - 'a'	c = faunal diversity of other regions - 'a'	smith index
Latin American	22	55	14	4	14	6	6											2	Ornithorhynchidae	0	0	0	0	0	0	1		Holarctic	47	47	0	0	47
Afro-Tethyan	27	14	55	11	33	5	11											3	Microbiotheriidae	0	1	0	0	0	0	0		Latin American	55	22	25	33	-36
Madagascan	6	4	11	17	9	0	6											4	Notoryctidae	0	0	0	0	0	0	1		Afro-Tethyan	55	27	20	28	-21
Southeast Asian	26	14	33	9	55	3	17											5	Dasyuridae	0	0	0	0	1	0	1		Madagascan	17	6	41	11	-46
Marine (Oceanic)	6	6	5	0	3	14	3											6	Myrmecobiidae	0	0	0	0	0	0	1		Southeast Asian	55	26	21	29	-24
Australian	8	6	11	6	17	3	26											7	Peramelidae	0	0	0	0	1	0	1		Marine	14	6	41	8	-43
																		8	Peroryctidae	0	0	0	0	1	0	0		Australian	26	8	39	18	-49
disi,j,r (or 'b')	Holarctic	Latin American	Afro-Tethyan	Madagascan	Southeast Asian	Marine	Australian											9	Tarsipedidae	0	0	0	0	0	0	1
Holarctic	0	25	20	41	21	41	39											10	Vombatidae	0	0	0	0	0	0	1
Latin American	33	0	41	51	41	49	49											11	Phalangeridae	0	0	0	0	1	0	1		Smith index: Latin America versus all others regions
Afro-Tethyan	28	41	0	44	22	50	44											12	Burramyidae	0	0	0	0	1	0	1			faunal diversity	a (intersection)	b=faunal div of Lat - 'a'	c = faunal diversity of other regions - 'a'	smith index
Madagascan	11	13	6	0	8	17	11											13	Macropodidae	0	0	0	0	1	0	1		Holarctic	47	22	33	25	-36
Southeast Asian	29	41	22	46	0	52	38											14	Petauridae	0	0	0	0	1	0	1		Latin American	55	55	0	0	55
Marine (Oceanic)	8	8	9	14	11	0	11											15	Phascolarctidae	0	0	0	0	0	0	1		Afro-Tethyan	55	14	41	41	-68
Australian	18	20	15	20	9	23	0											16	Acrobatidae	0	0	0	0	1	0	1		Madagascan	17	4	51	13	-60
																		17	Didelphidae	1	1	0	0	0	0	0		Southeast Asian	55	14	41	41	-68
disj,i,r (or 'c') [transposed of matrix above]	Holarctic	Latin American	Afro-Tethyan	Madagascan	Southeast Asian	Marine (Oceanic)	Australian											18	Caenolestidae	0	1	0	0	0	0	0		Marine	14	6	49	8	-51
Holarctic	0	33	28	11	29	8	18											19	Macroscelididae	0	0	1	0	0	0	0		Australian	26	6	49	20	-63
Latin American	25	0	41	13	41	8	20											20	Tenrecidae	0	0	1	1	0	0	0
Afro-Tethyan	20	41	0	6	22	9	15											21	Chrysochloridae	0	0	1	0	0	0	0
Madagascan	41	51	44	0	46	14	20											22	Orycteropodidae	0	0	1	0	0	0	0		Smith index: Afro-Tethyan versus all others regions
Southeast Asian	21	41	22	8	0	11	9											23	Elephantidae	0	0	1	0	1	0	0			faunal diversity	a (intersection)	b=faunal div of Afro - 'a'	c = faunal diversity of other regions - 'a'	smith index
Marine	41	49	50	17	52	0	23											24	Procaviidae	0	0	1	0	0	0	0		Holarctic	47	27	28	20	-21
Australian	39	49	44	11	38	11	0											25	Dugongidae	0	0	1	0	1	1	1		Latin American	55	14	41	41	-68
																		26	Trichechidae	1	1	1	0	0	1	0		Afro-Tethyan	55	55	0	0	55
Smith index: si,j,r	Holarctic	Latin American	Afro-Tethyan	Madagascan	Southeast Asian	Marine	Australian											27	Dasypodidae	0	1	0	0	0	0	0		Madagascan	17	11	44	6	-39
Holarctic	47	-36	-21	-46	-24	-43	-49											28	Cyclopedidae	0	1	0	0	0	0	0		Southeast Asian	55	33	22	22	-11
Latin American	-36	55	-68	-60	-68	-51	-63											29	Myrmecophagidae	0	1	0	0	0	0	0		Marine	14	5	50	9	-54
Afro-Tethyan	-21	-68	55	-39	-11	-54	-48											30	Megalonychidae	0	1	0	0	0	0	0		Australian	26	11	44	15	-48
Madagascan	-46	-60	-39	17	-45	-31	-25											31	Bradypodidae	0	1	0	0	0	0	0
Southeast Asian	-24	-68	-11	-45	55	-60	-30											32	Ptilocercidae	0	0	0	0	1	0	0
Marine (Oceanic)	-43	-51	-54	-31	-60	14	-31											33	Tupaiidae	0	0	0	0	1	0	0		Smith index: Mada versus all others regions
Australian	-49	-63	-48	-25	-30	-31	26											34	Cynocephalidae	0	0	0	0	1	0	0			faunal diversity	a (intersection)	b=faunal div of Mada - 'a'	c = faunal diversity of other regions - 'a'	smith index
																		35	Cheirogaleidae	0	0	0	1	0	0	0		Holarctic	47	6	11	41	-46
																		36	Lemuridae	0	0	0	1	0	0	0		Latin American	55	4	13	51	-60
																		37	Lepilemuridae	0	0	0	1	0	0	0		Afro-Tethyan	55	11	6	44	-39
																		38	Indriidae	0	0	0	1	0	0	0		Madagascan	17	17	0	0	17
																		39	Daubentoniidae	0	0	0	1	0	0	0		Southeast Asian	55	9	8	46	-45
																		40	Lorisidae	0	0	1	0	1	0	0		Marine	14	0	17	14	-31
																		41	Galagidae	0	0	1	0	0	0	0		Australian	26	6	11	20	-25
																		42	Tarsiidae	0	0	0	0	1	0	0
																		43	Callitrichidae	0	1	0	0	0	0	0
																		44	Cebidae	0	1	0	0	0	0	0		Smith index: S.E. Asia versus all others regions
																		45	Cercopithecidae	1	0	1	0	1	0	0			faunal diversity	a (intersection)	b=faunal div of SE Asia - 'a'	c = faunal diversity of other regions - 'a'	smith index
																		46	Hylobatidae	0	0	0	0	1	0	0		Holarctic	47	26	29	21	-24
																		47	Hominidae	1	1	1	1	1	0	1		Latin American	55	14	41	41	-68
																		48	Leporidae	1	1	1	0	1	0	0		Afro-Tethyan	55	33	22	22	-11
																		49	Ochotonidae	1	0	0	0	0	0	0		Madagascan	17	9	46	8	-45
																		50	Aplodontiidae	1	0	0	0	0	0	0		Southeast Asian	55	55	0	0	55
																		51	Sciuridae	1	1	1	0	1	0	0		Marine	14	3	52	11	-60
																		52	Gliridae	1	0	1	0	0	0	0		Australian	26	17	38	9	-30
																		53	Castoridae	1	0	0	0	0	0	0
																		54	Geomyidae	1	1	0	0	0	0	0
																		55	Heteromyidae	1	1	0	0	0	0	0		Smith index: Marine versus all others regions
																		56	Dipodidae	1	0	1	0	0	0	0			faunal diversity	a (intersection)	b=faunal div of Marine - 'a'	c = faunal diversity of other regions - 'a'	smith index
																		57	Platacanthomyidae	1	0	0	0	1	0	0		Holarctic	47	6	8	41	-43
																		58	Spalacidae	1	0	1	0	1	0	0		Latin American	55	6	8	49	-51
																		59	Calomyscidae	0	0	1	0	0	0	0		Afro-Tethyan	55	5	9	50	-54
																		60	Nesomyidae	0	0	1	1	0	0	0		Madagascan	17	0	14	17	-31
																		61	Cricetidae	1	1	1	0	1	0	0		Southeast Asian	55	3	11	52	-60
																		62	Muridae	1	0	1	0	1	0	1		Marine	14	14	0	0	14
																		63	Anomaluridae	0	0	1	0	0	0	0		Australian	26	3	11	23	-31
																		64	Pedetidae	0	0	1	0	0	0	0
																		65	Ctenodactylidae	0	0	1	0	0	0	0
																		66	Hystricidae	1	0	1	0	1	0	0		Smith index: Australian versus all others regions
																		67	Bathyergidae	0	0	1	0	0	0	0			faunal diversity	a (intersection)	b=faunal div of Australian - 'a'	c = faunal diversity of other regions - 'a'	smith index
																		68	Petromuridae	0	0	1	0	0	0	0		Holarctic	47	8	18	39	-49
																		69	Thryonomyidae	0	0	1	0	0	0	0		Latin American	55	6	20	49	-63
																		70	Erethizontidae	1	1	0	0	0	0	0		Afro-Tethyan	55	11	15	44	-48
																		71	Chinchillidae	0	1	0	0	0	0	0		Madagascan	17	6	20	11	-25
																		72	Dinomyidae	0	1	0	0	0	0	0		Southeast Asian	55	17	9	38	-30
																		73	Caviidae	0	1	0	0	0	0	0		Marine	14	3	23	11	-31
																		74	Dasyproctidae	0	1	0	0	0	0	0		Australian	26	26	0	0	26
																		75	Agoutidae	0	1	0	0	0	0	0
																		76	Ctenomyidae	0	1	0	0	0	0	0
																		77	Octodontidae	0	1	0	0	0	0	0
																		78	Abrocomidae	0	1	0	0	0	0	0
																		79	Echimyidae	0	1	0	0	0	0	0
																		80	Capromyidae	0	1	0	0	0	0	0
																		81	Myocastoridae	0	1	0	0	0	0	0
																		82	Solenodontidae	0	1	0	0	0	0	0
																		83	Soricidae	1	1	1	0	1	0	0
																		84	Talpidae	1	0	0	0	1	0	0
																		85	Erinaceidae	1	0	1	0	1	0	0
																		86	Camelidae	1	1	0	0	0	0	0
																		87	Suidae	1	0	1	0	1	0	0
																		88	Tayassuidae	0	1	0	0	0	0	0
																		89	Hippopotamidae	0	0	1	0	0	0	0
																		90	Platanistidae	0	0	1	0	1	0	0
																		91	Delphinidae	0	1	0	0	0	1	0
																		92	Pontoporiidae	0	1	0	0	0	1	0
																		93	Balaenopteridae	0	0	0	0	0	1	0
																		94	Balaenidae	0	0	0	0	0	1	0
																		95	Physeteridae	0	0	0	0	0	1	0
																		96	Hyperoodontidae	0	0	0	0	0	1	0
																		97	Lipotidae	1	0	0	0	0	0	0
																		98	Iniidae	0	1	0	0	0	0	0
																		99	Monodontidae	1	0	0	0	0	1	0
																		100	Phocoenidae	0	0	0	0	1	1	0
																		101	Tragulidae	0	0	1	0	1	0	0
																		102	Antilocapridae	1	0	0	0	0	0	0
																		103	Giraffidae	0	0	1	0	0	0	0
																		104	Cervidae	1	1	0	0	1	0	0
																		105	Moschidae	1	0	0	0	0	0	0
																		106	Bovidae	1	0	1	0	1	0	0
																		107	Pteropodidae	1	0	1	1	1	0	1
																		108	Rhinolophidae	1	0	1	1	1	0	1
																		109	Emballonuridae	0	1	1	1	1	0	1
																		110	Craseonycteridae	0	0	0	0	1	0	0
																		111	Rhinopomatidae	0	0	1	0	1	0	0
																		112	Nycteridae	0	0	1	1	1	0	0
																		113	Megadermatidae	0	0	1	0	1	0	1
																		114	Phyllostomidae	0	1	0	0	0	0	0
																		115	Mormoopidae	0	1	0	0	0	0	0
																		116	Noctilionidae	0	1	0	0	0	0	0
																		117	Mystacinidae	0	0	0	0	0	0	1
																		118	Molossidae	1	1	1	1	1	0	1
																		119	Myzopodidae	0	0	0	1	0	0	0
																		120	Thyropteridae	0	1	0	0	0	0	0
																		121	Furipteridae	0	1	0	0	0	0	0
																		122	Natalidae	0	1	0	0	0	0	0
																		123	Vespertilionidae	1	1	1	1	1	0	1
																		124	Equidae	1	0	1	0	0	0	0
																		125	Tapiridae	0	1	0	0	1	0	0
																		126	Rhinocerotidae	0	0	1	0	1	0	0
																		127	Manidae	1	0	1	0	1	0	0
																		128	Felidae	1	1	1	0	1	0	0
																		129	Viverridae	1	0	1	1	1	0	0
																		130	Herpestidae	0	0	1	1	1	0	0
																		131	Hyaenidae	0	0	1	0	1	0	0
																		132	Canidae	1	1	1	0	1	0	0
																		133	Ursidae	1	1	0	0	1	0	0
																		134	Otariidae	1	1	1	0	0	1	1
																		135	Odobenidae	1	0	0	0	0	1	0
																		136	Phocidae	1	1	1	0	0	1	1
																		137	Ailuridae	1	0	0	0	1	0	0
																		138	Mephitidae	1	1	0	0	0	0	0
																		139	Mustelidae	1	1	1	0	1	1	0
																		140	Procyonidae	1	1	0	0	0	0	0
																			divi,r = Number of mammal families present in each region i	47	55	55	17	55	14	26

## Sheet: Sheet 6
Mammal families f encountered in the USA (over a total number N = 140 of mammal families in the world)	Cell number (See USA geographical map in Figure 5)	Presence/absence	Cosmopolitanism weight (see construction in Sheets 12)
17	1	0	0
17	2	1	2
17	3	0	0
17	4	0	0
17	5	0	0
17	6	0	0
17	7	0	0
17	8	0	0
17	9	1	2
17	10	1	2
17	11	1	2
17	12	0	0
17	13	0	0
17	14	0	0
17	15	0	0
17	16	0	0
17	17	0	0
17	18	0	0
17	19	0	0
17	20	0	0
17	21	0	0
17	22	0	0
17	23	0	0
17	24	0	0
17	25	0	0
17	26	0	0
17	27	1	2
17	28	1	2
17	29	1	2
17	30	0	0
17	31	0	0
17	32	0	0
17	33	0	0
17	34	0	0
17	35	0	0
17	36	0	0
17	37	0	0
17	38	0	0
17	39	0	0
17	40	1	2
17	41	1	2
17	42	1	2
17	43	0	0
17	44	0	0
17	45	0	0
17	46	0	0
17	47	0	0
17	48	1	2
17	49	1	2
17	50	1	2
17	51	1	2
17	52	1	2
17	53	0	0
17	54	0	0
17	55	0	0
17	56	0	0
17	57	0	0
17	58	0	0
17	59	0	0
17	60	0	0
17	61	0	0
17	62	0	0
17	63	0	0
17	64	1	2
17	65	1	2
17	66	1	2
17	67	1	2
17	68	1	2
17	69	1	2
17	70	1	2
17	71	1	2
17	72	1	2
17	73	1	2
17	74	1	2
17	75	1	2
17	76	1	2
17	77	0	0
17	78	0	0
17	79	0	0
17	80	0	0
17	81	0	0
17	82	0	0
17	83	0	0
17	84	0	0
17	85	0	0
17	86	0	0
17	87	0	0
17	88	0	0
17	89	1	2
17	90	1	2
17	91	1	2
17	92	1	2
17	93	1	2
17	94	1	2
17	95	1	2
17	96	1	2
17	97	1	2
17	98	1	2
17	99	1	2
17	100	1	2
17	101	1	2
17	102	1	2
17	103	1	2
17	104	0	0
17	105	0	0
17	106	0	0
17	107	0	0
17	108	0	0
17	109	0	0
17	110	0	0
17	111	0	0
17	112	0	0
17	113	1	2
17	114	1	2
17	115	1	2
17	116	1	2
17	117	1	2
17	118	1	2
17	119	1	2
17	120	1	2
17	121	1	2
17	122	1	2
17	123	1	2
17	124	1	2
17	125	1	2
17	126	1	2
17	127	1	2
17	128	1	2
17	129	1	2
17	130	0	0
17	131	0	0
17	132	0	0
17	133	0	0
17	134	0	0
17	135	0	0
17	136	0	0
17	137	1	2
17	138	1	2
17	139	1	2
17	140	1	2
17	141	1	2
17	142	1	2
17	143	1	2
17	144	1	2
17	145	1	2
17	146	1	2
17	147	1	2
17	148	1	2
17	149	1	2
17	150	1	2
17	151	1	2
17	152	1	2
17	153	0	0
17	154	0	0
17	155	0	0
17	156	0	0
17	157	0	0
17	158	0	0
17	159	0	0
17	160	1	2
17	161	1	2
17	162	1	2
17	163	1	2
17	164	1	2
17	165	1	2
17	166	1	2
17	167	1	2
17	168	1	2
17	169	1	2
17	170	1	2
17	171	1	2
17	172	1	2
17	173	1	2
17	174	1	2
17	175	1	2
17	176	0	0
17	177	0	0
17	178	0	0
17	179	0	0
17	180	0	0
17	181	0	0
17	182	0	0
17	183	1	2
17	184	1	2
17	185	1	2
17	186	1	2
17	187	1	2
17	188	1	2
17	189	1	2
17	190	1	2
17	191	1	2
17	192	1	2
17	193	1	2
17	194	1	2
17	195	1	2
17	196	1	2
17	197	1	2
17	198	1	2
17	199	0	0
17	200	0	0
17	201	0	0
17	202	0	0
17	203	0	0
17	204	0	0
17	205	0	0
17	206	1	2
17	207	1	2
17	208	1	2
17	209	1	2
17	210	1	2
17	211	1	2
17	212	1	2
17	213	1	2
17	214	1	2
17	215	1	2
17	216	1	2
17	217	1	2
17	218	1	2
17	219	1	2
17	220	1	2
17	221	1	2
17	222	0	0
17	223	0	0
17	224	0	0
17	225	0	0
17	226	1	2
17	227	0	0
17	228	1	2
17	229	1	2
17	230	1	2
17	231	1	2
17	232	1	2
17	233	1	2
17	234	1	2
17	235	1	2
17	236	1	2
17	237	1	2
17	238	1	2
17	239	1	2
17	240	1	2
17	241	1	2
17	242	0	0
17	243	1	2
17	244	1	2
17	245	0	0
17	246	1	2
17	247	1	2
17	248	1	2
17	249	1	2
17	250	1	2
17	251	1	2
17	252	1	2
17	253	1	2
17	254	1	2
17	255	1	2
17	256	1	2
17	257	1	2
17	258	1	2
17	259	1	2
17	260	1	2
17	261	1	2
17	262	1	2
17	263	1	2
17	264	1	2
17	265	1	2
17	266	1	2
17	267	1	2
17	268	1	2
17	269	1	2
17	270	1	2
17	271	1	2
17	272	1	2
17	273	1	2
17	274	1	2
17	275	1	2
17	276	1	2
17	277	1	2
17	278	1	2
17	279	1	2
17	280	1	2
17	281	1	2
17	282	1	2
17	283	1	2
17	284	1	2
17	285	1	2
17	286	1	2
17	287	1	2
17	288	1	2
17	289	1	2
17	290	1	2
17	291	1	2
17	292	1	2
17	293	1	2
17	294	1	2
17	295	1	2
26	1	0	0
26	2	0	0
26	3	0	0
26	4	0	0
26	5	0	0
26	6	0	0
26	7	0	0
26	8	0	0
26	9	0	0
26	10	0	0
26	11	0	0
26	12	0	0
26	13	0	0
26	14	0	0
26	15	0	0
26	16	0	0
26	17	0	0
26	18	0	0
26	19	0	0
26	20	0	0
26	21	0	0
26	22	0	0
26	23	0	0
26	24	0	0
26	25	0	0
26	26	0	0
26	27	0	0
26	28	0	0
26	29	0	0
26	30	0	0
26	31	0	0
26	32	0	0
26	33	0	0
26	34	0	0
26	35	0	0
26	36	0	0
26	37	0	0
26	38	0	0
26	39	0	0
26	40	0	0
26	41	0	0
26	42	0	0
26	43	0	0
26	44	0	0
26	45	0	0
26	46	0	0
26	47	0	0
26	48	0	0
26	49	0	0
26	50	0	0
26	51	0	0
26	52	0	0
26	53	0	0
26	54	0	0
26	55	0	0
26	56	0	0
26	57	0	0
26	58	0	0
26	59	0	0
26	60	0	0
26	61	0	0
26	62	0	0
26	63	0	0
26	64	0	0
26	65	0	0
26	66	0	0
26	67	0	0
26	68	0	0
26	69	0	0
26	70	0	0
26	71	0	0
26	72	0	0
26	73	0	0
26	74	0	0
26	75	0	0
26	76	0	0
26	77	0	0
26	78	0	0
26	79	0	0
26	80	0	0
26	81	0	0
26	82	0	0
26	83	0	0
26	84	0	0
26	85	0	0
26	86	0	0
26	87	0	0
26	88	0	0
26	89	0	0
26	90	0	0
26	91	0	0
26	92	0	0
26	93	0	0
26	94	0	0
26	95	0	0
26	96	0	0
26	97	0	0
26	98	0	0
26	99	0	0
26	100	0	0
26	101	0	0
26	102	0	0
26	103	0	0
26	104	0	0
26	105	0	0
26	106	0	0
26	107	0	0
26	108	0	0
26	109	0	0
26	110	0	0
26	111	0	0
26	112	0	0
26	113	0	0
26	114	0	0
26	115	0	0
26	116	0	0
26	117	0	0
26	118	0	0
26	119	0	0
26	120	0	0
26	121	0	0
26	122	0	0
26	123	0	0
26	124	0	0
26	125	0	0
26	126	0	0
26	127	0	0
26	128	0	0
26	129	0	0
26	130	0	0
26	131	0	0
26	132	0	0
26	133	0	0
26	134	0	0
26	135	0	0
26	136	0	0
26	137	0	0
26	138	0	0
26	139	0	0
26	140	0	0
26	141	0	0
26	142	0	0
26	143	0	0
26	144	0	0
26	145	0	0
26	146	0	0
26	147	0	0
26	148	0	0
26	149	0	0
26	150	0	0
26	151	0	0
26	152	0	0
26	153	0	0
26	154	0	0
26	155	0	0
26	156	0	0
26	157	0	0
26	158	0	0
26	159	0	0
26	160	0	0
26	161	0	0
26	162	0	0
26	163	0	0
26	164	0	0
26	165	0	0
26	166	0	0
26	167	0	0
26	168	0	0
26	169	0	0
26	170	0	0
26	171	0	0
26	172	0	0
26	173	0	0
26	174	0	0
26	175	0	0
26	176	0	0
26	177	0	0
26	178	0	0
26	179	0	0
26	180	0	0
26	181	0	0
26	182	0	0
26	183	0	0
26	184	0	0
26	185	0	0
26	186	0	0
26	187	0	0
26	188	0	0
26	189	0	0
26	190	0	0
26	191	0	0
26	192	0	0
26	193	0	0
26	194	0	0
26	195	0	0
26	196	0	0
26	197	0	0
26	198	0	0
26	199	0	0
26	200	0	0
26	201	0	0
26	202	0	0
26	203	0	0
26	204	0	0
26	205	0	0
26	206	0	0
26	207	0	0
26	208	0	0
26	209	0	0
26	210	0	0
26	211	0	0
26	212	0	0
26	213	0	0
26	214	0	0
26	215	0	0
26	216	0	0
26	217	0	0
26	218	1	4
26	219	1	4
26	220	0	0
26	221	0	0
26	222	0	0
26	223	0	0
26	224	0	0
26	225	0	0
26	226	0	0
26	227	0	0
26	228	0	0
26	229	0	0
26	230	0	0
26	231	0	0
26	232	0	0
26	233	0	0
26	234	0	0
26	235	0	0
26	236	0	0
26	237	0	0
26	238	0	0
26	239	0	0
26	240	1	4
26	241	0	0
26	242	0	0
26	243	0	0
26	244	0	0
26	245	0	0
26	246	0	0
26	247	0	0
26	248	0	0
26	249	0	0
26	250	0	0
26	251	0	0
26	252	0	0
26	253	0	0
26	254	0	0
26	255	0	0
26	256	0	0
26	257	0	0
26	258	0	0
26	259	1	4
26	260	0	0
26	261	0	0
26	262	0	0
26	263	0	0
26	264	0	0
26	265	0	0
26	266	0	0
26	267	0	0
26	268	0	0
26	269	0	0
26	270	0	0
26	271	0	0
26	272	1	4
26	273	1	4
26	274	1	4
26	275	1	4
26	276	1	4
26	277	1	4
26	278	0	0
26	279	0	0
26	280	0	0
26	281	0	0
26	282	0	0
26	283	0	0
26	284	1	4
26	285	1	4
26	286	1	4
26	287	1	4
26	288	1	4
26	289	0	0
26	290	0	0
26	291	0	0
26	292	1	4
26	293	1	4
26	294	0	0
26	295	0	0
27	1	0	0
27	2	0	0
27	3	0	0
27	4	0	0
27	5	0	0
27	6	0	0
27	7	0	0
27	8	0	0
27	9	0	0
27	10	0	0
27	11	0	0
27	12	0	0
27	13	0	0
27	14	0	0
27	15	0	0
27	16	0	0
27	17	0	0
27	18	0	0
27	19	0	0
27	20	0	0
27	21	0	0
27	22	0	0
27	23	0	0
27	24	0	0
27	25	0	0
27	26	0	0
27	27	0	0
27	28	0	0
27	29	0	0
27	30	0	0
27	31	0	0
27	32	0	0
27	33	0	0
27	34	0	0
27	35	0	0
27	36	0	0
27	37	0	0
27	38	0	0
27	39	0	0
27	40	0	0
27	41	0	0
27	42	0	0
27	43	0	0
27	44	0	0
27	45	0	0
27	46	0	0
27	47	0	0
27	48	0	0
27	49	0	0
27	50	0	0
27	51	0	0
27	52	0	0
27	53	0	0
27	54	0	0
27	55	0	0
27	56	0	0
27	57	0	0
27	58	0	0
27	59	0	0
27	60	0	0
27	61	0	0
27	62	0	0
27	63	0	0
27	64	0	0
27	65	0	0
27	66	0	0
27	67	0	0
27	68	0	0
27	69	0	0
27	70	0	0
27	71	0	0
27	72	0	0
27	73	0	0
27	74	0	0
27	75	0	0
27	76	0	0
27	77	0	0
27	78	0	0
27	79	0	0
27	80	0	0
27	81	0	0
27	82	0	0
27	83	0	0
27	84	0	0
27	85	0	0
27	86	0	0
27	87	0	0
27	88	0	0
27	89	0	0
27	90	0	0
27	91	0	0
27	92	0	0
27	93	0	0
27	94	0	0
27	95	0	0
27	96	0	0
27	97	0	0
27	98	0	0
27	99	0	0
27	100	0	0
27	101	0	0
27	102	0	0
27	103	0	0
27	104	0	0
27	105	0	0
27	106	0	0
27	107	0	0
27	108	0	0
27	109	0	0
27	110	0	0
27	111	0	0
27	112	0	0
27	113	0	0
27	114	0	0
27	115	0	0
27	116	0	0
27	117	0	0
27	118	0	0
27	119	0	0
27	120	0	0
27	121	0	0
27	122	0	0
27	123	0	0
27	124	0	0
27	125	0	0
27	126	0	0
27	127	0	0
27	128	0	0
27	129	0	0
27	130	0	0
27	131	0	0
27	132	0	0
27	133	0	0
27	134	0	0
27	135	0	0
27	136	0	0
27	137	0	0
27	138	0	0
27	139	0	0
27	140	0	0
27	141	0	0
27	142	0	0
27	143	0	0
27	144	0	0
27	145	0	0
27	146	0	0
27	147	0	0
27	148	0	0
27	149	0	0
27	150	0	0
27	151	0	0
27	152	0	0
27	153	0	0
27	154	0	0
27	155	0	0
27	156	0	0
27	157	0	0
27	158	0	0
27	159	0	0
27	160	0	0
27	161	0	0
27	162	0	0
27	163	0	0
27	164	0	0
27	165	0	0
27	166	0	0
27	167	0	0
27	168	0	0
27	169	0	0
27	170	0	0
27	171	0	0
27	172	0	0
27	173	0	0
27	174	0	0
27	175	0	0
27	176	0	0
27	177	0	0
27	178	0	0
27	179	0	0
27	180	0	0
27	181	0	0
27	182	0	0
27	183	0	0
27	184	1	1
27	185	1	1
27	186	1	1
27	187	1	1
27	188	1	1
27	189	1	1
27	190	0	0
27	191	0	0
27	192	0	0
27	193	0	0
27	194	0	0
27	195	0	0
27	196	0	0
27	197	0	0
27	198	0	0
27	199	0	0
27	200	0	0
27	201	0	0
27	202	0	0
27	203	0	0
27	204	0	0
27	205	0	0
27	206	1	1
27	207	1	1
27	208	1	1
27	209	1	1
27	210	1	1
27	211	1	1
27	212	1	1
27	213	1	1
27	214	0	0
27	215	0	0
27	216	0	0
27	217	0	0
27	218	0	0
27	219	0	0
27	220	0	0
27	221	0	0
27	222	0	0
27	223	0	0
27	224	0	0
27	225	0	0
27	226	0	0
27	227	0	0
27	228	1	1
27	229	1	1
27	230	1	1
27	231	1	1
27	232	1	1
27	233	1	1
27	234	1	1
27	235	1	1
27	236	1	1
27	237	1	1
27	238	1	1
27	239	1	1
27	240	1	1
27	241	0	0
27	242	0	0
27	243	0	0
27	244	0	0
27	245	0	0
27	246	0	0
27	247	0	0
27	248	1	1
27	249	1	1
27	250	1	1
27	251	1	1
27	252	1	1
27	253	1	1
27	254	1	1
27	255	1	1
27	256	1	1
27	257	1	1
27	258	1	1
27	259	1	1
27	260	0	0
27	261	0	0
27	262	0	0
27	263	0	0
27	264	0	0
27	265	1	1
27	266	1	1
27	267	1	1
27	268	1	1
27	269	1	1
27	270	1	1
27	271	1	1
27	272	1	1
27	273	1	1
27	274	1	1
27	275	1	1
27	276	1	1
27	277	1	1
27	278	0	0
27	279	1	1
27	280	1	1
27	281	1	1
27	282	1	1
27	283	1	1
27	284	1	1
27	285	1	1
27	286	1	1
27	287	1	1
27	288	1	1
27	289	1	1
27	290	1	1
27	291	1	1
27	292	1	1
27	293	1	1
27	294	1	1
27	295	1	1
47	1	1	6
47	2	1	6
47	3	1	6
47	4	1	6
47	5	1	6
47	6	1	6
47	7	1	6
47	8	1	6
47	9	1	6
47	10	1	6
47	11	1	6
47	12	1	6
47	13	1	6
47	14	1	6
47	15	1	6
47	16	1	6
47	17	1	6
47	18	1	6
47	19	1	6
47	20	1	6
47	21	1	6
47	22	1	6
47	23	1	6
47	24	1	6
47	25	1	6
47	26	1	6
47	27	1	6
47	28	1	6
47	29	1	6
47	30	1	6
47	31	1	6
47	32	1	6
47	33	1	6
47	34	1	6
47	35	1	6
47	36	1	6
47	37	1	6
47	38	1	6
47	39	1	6
47	40	1	6
47	41	1	6
47	42	1	6
47	43	1	6
47	44	1	6
47	45	1	6
47	46	1	6
47	47	1	6
47	48	1	6
47	49	1	6
47	50	1	6
47	51	1	6
47	52	1	6
47	53	1	6
47	54	1	6
47	55	1	6
47	56	1	6
47	57	1	6
47	58	1	6
47	59	1	6
47	60	1	6
47	61	1	6
47	62	1	6
47	63	1	6
47	64	1	6
47	65	1	6
47	66	1	6
47	67	1	6
47	68	1	6
47	69	1	6
47	70	1	6
47	71	1	6
47	72	1	6
47	73	1	6
47	74	1	6
47	75	1	6
47	76	1	6
47	77	1	6
47	78	1	6
47	79	1	6
47	80	1	6
47	81	1	6
47	82	1	6
47	83	1	6
47	84	1	6
47	85	1	6
47	86	1	6
47	87	1	6
47	88	1	6
47	89	1	6
47	90	1	6
47	91	1	6
47	92	1	6
47	93	1	6
47	94	1	6
47	95	1	6
47	96	1	6
47	97	1	6
47	98	1	6
47	99	1	6
47	100	1	6
47	101	1	6
47	102	1	6
47	103	1	6
47	104	1	6
47	105	1	6
47	106	1	6
47	107	1	6
47	108	1	6
47	109	1	6
47	110	1	6
47	111	1	6
47	112	1	6
47	113	1	6
47	114	1	6
47	115	1	6
47	116	1	6
47	117	1	6
47	118	1	6
47	119	1	6
47	120	1	6
47	121	1	6
47	122	1	6
47	123	1	6
47	124	1	6
47	125	1	6
47	126	1	6
47	127	1	6
47	128	1	6
47	129	1	6
47	130	1	6
47	131	1	6
47	132	1	6
47	133	1	6
47	134	1	6
47	135	1	6
47	136	1	6
47	137	1	6
47	138	1	6
47	139	1	6
47	140	1	6
47	141	1	6
47	142	1	6
47	143	1	6
47	144	1	6
47	145	1	6
47	146	1	6
47	147	1	6
47	148	1	6
47	149	1	6
47	150	1	6
47	151	1	6
47	152	1	6
47	153	1	6
47	154	1	6
47	155	1	6
47	156	1	6
47	157	1	6
47	158	1	6
47	159	1	6
47	160	1	6
47	161	1	6
47	162	1	6
47	163	1	6
47	164	1	6
47	165	1	6
47	166	1	6
47	167	1	6
47	168	1	6
47	169	1	6
47	170	1	6
47	171	1	6
47	172	1	6
47	173	1	6
47	174	1	6
47	175	1	6
47	176	1	6
47	177	1	6
47	178	1	6
47	179	1	6
47	180	1	6
47	181	1	6
47	182	1	6
47	183	1	6
47	184	1	6
47	185	1	6
47	186	1	6
47	187	1	6
47	188	1	6
47	189	1	6
47	190	1	6
47	191	1	6
47	192	1	6
47	193	1	6
47	194	1	6
47	195	1	6
47	196	1	6
47	197	1	6
47	198	1	6
47	199	1	6
47	200	1	6
47	201	1	6
47	202	1	6
47	203	1	6
47	204	1	6
47	205	1	6
47	206	1	6
47	207	1	6
47	208	1	6
47	209	1	6
47	210	1	6
47	211	1	6
47	212	1	6
47	213	1	6
47	214	1	6
47	215	1	6
47	216	1	6
47	217	1	6
47	218	1	6
47	219	1	6
47	220	1	6
47	221	1	6
47	222	1	6
47	223	1	6
47	224	1	6
47	225	1	6
47	226	1	6
47	227	1	6
47	228	1	6
47	229	1	6
47	230	1	6
47	231	1	6
47	232	1	6
47	233	1	6
47	234	1	6
47	235	1	6
47	236	1	6
47	237	1	6
47	238	1	6
47	239	1	6
47	240	1	6
47	241	1	6
47	242	1	6
47	243	1	6
47	244	1	6
47	245	1	6
47	246	1	6
47	247	1	6
47	248	1	6
47	249	1	6
47	250	1	6
47	251	1	6
47	252	1	6
47	253	1	6
47	254	1	6
47	255	1	6
47	256	1	6
47	257	1	6
47	258	1	6
47	259	1	6
47	260	1	6
47	261	1	6
47	262	1	6
47	263	1	6
47	264	1	6
47	265	1	6
47	266	1	6
47	267	1	6
47	268	1	6
47	269	1	6
47	270	1	6
47	271	1	6
47	272	1	6
47	273	1	6
47	274	1	6
47	275	1	6
47	276	1	6
47	277	1	6
47	278	1	6
47	279	1	6
47	280	1	6
47	281	1	6
47	282	1	6
47	283	1	6
47	284	1	6
47	285	1	6
47	286	1	6
47	287	1	6
47	288	1	6
47	289	1	6
47	290	1	6
47	291	1	6
47	292	1	6
47	293	1	6
47	294	1	6
47	295	1	6
48	1	1	4
48	2	1	4
48	3	1	4
48	4	1	4
48	5	1	4
48	6	1	4
48	7	1	4
48	8	1	4
48	9	1	4
48	10	1	4
48	11	1	4
48	12	1	4
48	13	1	4
48	14	1	4
48	15	1	4
48	16	1	4
48	17	1	4
48	18	1	4
48	19	1	4
48	20	1	4
48	21	1	4
48	22	1	4
48	23	1	4
48	24	1	4
48	25	1	4
48	26	1	4
48	27	1	4
48	28	1	4
48	29	1	4
48	30	1	4
48	31	1	4
48	32	1	4
48	33	1	4
48	34	1	4
48	35	1	4
48	36	1	4
48	37	1	4
48	38	1	4
48	39	1	4
48	40	1	4
48	41	1	4
48	42	1	4
48	43	1	4
48	44	1	4
48	45	1	4
48	46	1	4
48	47	1	4
48	48	1	4
48	49	1	4
48	50	1	4
48	51	1	4
48	52	1	4
48	53	1	4
48	54	1	4
48	55	1	4
48	56	1	4
48	57	1	4
48	58	1	4
48	59	1	4
48	60	1	4
48	61	1	4
48	62	1	4
48	63	1	4
48	64	1	4
48	65	1	4
48	66	1	4
48	67	1	4
48	68	1	4
48	69	1	4
48	70	1	4
48	71	1	4
48	72	1	4
48	73	1	4
48	74	1	4
48	75	1	4
48	76	1	4
48	77	1	4
48	78	1	4
48	79	1	4
48	80	1	4
48	81	1	4
48	82	1	4
48	83	1	4
48	84	1	4
48	85	1	4
48	86	1	4
48	87	1	4
48	88	1	4
48	89	1	4
48	90	1	4
48	91	1	4
48	92	1	4
48	93	1	4
48	94	1	4
48	95	1	4
48	96	1	4
48	97	1	4
48	98	1	4
48	99	1	4
48	100	1	4
48	101	1	4
48	102	1	4
48	103	1	4
48	104	1	4
48	105	1	4
48	106	1	4
48	107	1	4
48	108	1	4
48	109	1	4
48	110	1	4
48	111	1	4
48	112	1	4
48	113	1	4
48	114	1	4
48	115	1	4
48	116	1	4
48	117	1	4
48	118	1	4
48	119	1	4
48	120	1	4
48	121	1	4
48	122	1	4
48	123	1	4
48	124	1	4
48	125	1	4
48	126	1	4
48	127	1	4
48	128	1	4
48	129	1	4
48	130	1	4
48	131	1	4
48	132	1	4
48	133	1	4
48	134	1	4
48	135	1	4
48	136	1	4
48	137	1	4
48	138	1	4
48	139	1	4
48	140	1	4
48	141	1	4
48	142	1	4
48	143	1	4
48	144	1	4
48	145	1	4
48	146	1	4
48	147	1	4
48	148	1	4
48	149	1	4
48	150	1	4
48	151	1	4
48	152	1	4
48	153	1	4
48	154	1	4
48	155	1	4
48	156	1	4
48	157	1	4
48	158	1	4
48	159	1	4
48	160	1	4
48	161	1	4
48	162	1	4
48	163	1	4
48	164	1	4
48	165	1	4
48	166	1	4
48	167	1	4
48	168	1	4
48	169	1	4
48	170	1	4
48	171	1	4
48	172	1	4
48	173	1	4
48	174	1	4
48	175	1	4
48	176	1	4
48	177	1	4
48	178	1	4
48	179	1	4
48	180	1	4
48	181	1	4
48	182	1	4
48	183	1	4
48	184	1	4
48	185	1	4
48	186	1	4
48	187	1	4
48	188	1	4
48	189	1	4
48	190	1	4
48	191	1	4
48	192	1	4
48	193	1	4
48	194	1	4
48	195	1	4
48	196	1	4
48	197	1	4
48	198	1	4
48	199	1	4
48	200	1	4
48	201	1	4
48	202	1	4
48	203	1	4
48	204	1	4
48	205	1	4
48	206	1	4
48	207	1	4
48	208	1	4
48	209	1	4
48	210	1	4
48	211	1	4
48	212	1	4
48	213	1	4
48	214	1	4
48	215	1	4
48	216	1	4
48	217	1	4
48	218	1	4
48	219	1	4
48	220	1	4
48	221	1	4
48	222	1	4
48	223	1	4
48	224	1	4
48	225	1	4
48	226	1	4
48	227	1	4
48	228	1	4
48	229	1	4
48	230	1	4
48	231	1	4
48	232	1	4
48	233	1	4
48	234	1	4
48	235	1	4
48	236	1	4
48	237	1	4
48	238	1	4
48	239	1	4
48	240	1	4
48	241	1	4
48	242	1	4
48	243	1	4
48	244	1	4
48	245	1	4
48	246	1	4
48	247	1	4
48	248	1	4
48	249	1	4
48	250	1	4
48	251	1	4
48	252	1	4
48	253	1	4
48	254	1	4
48	255	1	4
48	256	1	4
48	257	1	4
48	258	1	4
48	259	1	4
48	260	1	4
48	261	1	4
48	262	1	4
48	263	1	4
48	264	1	4
48	265	1	4
48	266	1	4
48	267	1	4
48	268	1	4
48	269	1	4
48	270	1	4
48	271	1	4
48	272	1	4
48	273	1	4
48	274	1	4
48	275	1	4
48	276	1	4
48	277	1	4
48	278	1	4
48	279	1	4
48	280	1	4
48	281	1	4
48	282	1	4
48	283	1	4
48	284	1	4
48	285	1	4
48	286	1	4
48	287	1	4
48	288	1	4
48	289	1	4
48	290	1	4
48	291	1	4
48	292	1	4
48	293	1	4
48	294	1	4
48	295	1	4
49	1	0	0
49	2	1	1
49	3	1	1
49	4	1	1
49	5	1	1
49	6	1	1
49	7	0	0
49	8	0	0
49	9	0	0
49	10	1	1
49	11	1	1
49	12	1	1
49	13	1	1
49	14	1	1
49	15	0	0
49	16	0	0
49	17	0	0
49	18	0	0
49	19	0	0
49	20	0	0
49	21	0	0
49	22	0	0
49	23	0	0
49	24	0	0
49	25	0	0
49	26	0	0
49	27	1	1
49	28	1	1
49	29	1	1
49	30	1	1
49	31	1	1
49	32	1	1
49	33	1	1
49	34	0	0
49	35	0	0
49	36	0	0
49	37	0	0
49	38	0	0
49	39	0	0
49	40	0	0
49	41	0	0
49	42	0	0
49	43	0	0
49	44	0	0
49	45	0	0
49	46	0	0
49	47	0	0
49	48	0	0
49	49	0	0
49	50	0	0
49	51	0	0
49	52	1	1
49	53	1	1
49	54	1	1
49	55	1	1
49	56	1	1
49	57	1	1
49	58	1	1
49	59	1	1
49	60	0	0
49	61	0	0
49	62	0	0
49	63	0	0
49	64	0	0
49	65	0	0
49	66	0	0
49	67	0	0
49	68	0	0
49	69	0	0
49	70	0	0
49	71	0	0
49	72	0	0
49	73	0	0
49	74	0	0
49	75	0	0
49	76	0	0
49	77	0	0
49	78	1	1
49	79	1	1
49	80	1	1
49	81	0	0
49	82	1	1
49	83	1	1
49	84	1	1
49	85	1	1
49	86	0	0
49	87	0	0
49	88	0	0
49	89	0	0
49	90	0	0
49	91	0	0
49	92	0	0
49	93	0	0
49	94	0	0
49	95	0	0
49	96	0	0
49	97	0	0
49	98	0	0
49	99	0	0
49	100	0	0
49	101	0	0
49	102	0	0
49	103	1	1
49	104	1	1
49	105	1	1
49	106	1	1
49	107	0	0
49	108	1	1
49	109	1	1
49	110	1	1
49	111	1	1
49	112	0	0
49	113	0	0
49	114	0	0
49	115	0	0
49	116	0	0
49	117	0	0
49	118	0	0
49	119	0	0
49	120	0	0
49	121	0	0
49	122	0	0
49	123	0	0
49	124	0	0
49	125	0	0
49	126	0	0
49	127	0	0
49	128	1	1
49	129	1	1
49	130	0	0
49	131	1	1
49	132	0	0
49	133	1	1
49	134	1	1
49	135	1	1
49	136	1	1
49	137	0	0
49	138	0	0
49	139	0	0
49	140	0	0
49	141	0	0
49	142	0	0
49	143	0	0
49	144	0	0
49	145	0	0
49	146	0	0
49	147	0	0
49	148	0	0
49	149	0	0
49	150	0	0
49	151	0	0
49	152	1	1
49	153	1	1
49	154	1	1
49	155	1	1
49	156	1	1
49	157	1	1
49	158	1	1
49	159	1	1
49	160	0	0
49	161	0	0
49	162	0	0
49	163	0	0
49	164	0	0
49	165	0	0
49	166	0	0
49	167	0	0
49	168	0	0
49	169	0	0
49	170	0	0
49	171	0	0
49	172	0	0
49	173	0	0
49	174	0	0
49	175	1	1
49	176	1	1
49	177	1	1
49	178	1	1
49	179	1	1
49	180	1	1
49	181	1	1
49	182	1	1
49	183	0	0
49	184	0	0
49	185	0	0
49	186	0	0
49	187	0	0
49	188	0	0
49	189	0	0
49	190	0	0
49	191	0	0
49	192	0	0
49	193	0	0
49	194	0	0
49	195	0	0
49	196	0	0
49	197	0	0
49	198	0	0
49	199	1	1
49	200	0	0
49	201	0	0
49	202	0	0
49	203	0	0
49	204	1	1
49	205	1	1
49	206	0	0
49	207	0	0
49	208	0	0
49	209	0	0
49	210	0	0
49	211	0	0
49	212	0	0
49	213	0	0
49	214	0	0
49	215	0	0
49	216	0	0
49	217	0	0
49	218	0	0
49	219	0	0
49	220	0	0
49	221	0	0
49	222	0	0
49	223	0	0
49	224	0	0
49	225	0	0
49	226	0	0
49	227	0	0
49	228	0	0
49	229	0	0
49	230	0	0
49	231	0	0
49	232	0	0
49	233	0	0
49	234	0	0
49	235	0	0
49	236	0	0
49	237	0	0
49	238	0	0
49	239	0	0
49	240	0	0
49	241	0	0
49	242	0	0
49	243	0	0
49	244	0	0
49	245	0	0
49	246	0	0
49	247	0	0
49	248	0	0
49	249	0	0
49	250	0	0
49	251	0	0
49	252	0	0
49	253	0	0
49	254	0	0
49	255	0	0
49	256	0	0
49	257	0	0
49	258	0	0
49	259	0	0
49	260	0	0
49	261	0	0
49	262	0	0
49	263	0	0
49	264	0	0
49	265	0	0
49	266	0	0
49	267	0	0
49	268	0	0
49	269	0	0
49	270	0	0
49	271	0	0
49	272	0	0
49	273	0	0
49	274	0	0
49	275	0	0
49	276	0	0
49	277	0	0
49	278	0	0
49	279	0	0
49	280	0	0
49	281	0	0
49	282	0	0
49	283	0	0
49	284	0	0
49	285	0	0
49	286	0	0
49	287	0	0
49	288	0	0
49	289	0	0
49	290	0	0
49	291	0	0
49	292	0	0
49	293	0	0
49	294	0	0
49	295	0	0
50	1	1	1
50	2	1	1
50	3	1	1
50	4	0	0
50	5	0	0
50	6	0	0
50	7	0	0
50	8	0	0
50	9	1	1
50	10	1	1
50	11	1	1
50	12	0	0
50	13	0	0
50	14	0	0
50	15	0	0
50	16	0	0
50	17	0	0
50	18	0	0
50	19	0	0
50	20	0	0
50	21	0	0
50	22	0	0
50	23	0	0
50	24	0	0
50	25	0	0
50	26	0	0
50	27	1	1
50	28	1	1
50	29	0	0
50	30	0	0
50	31	0	0
50	32	0	0
50	33	0	0
50	34	0	0
50	35	0	0
50	36	0	0
50	37	0	0
50	38	0	0
50	39	0	0
50	40	0	0
50	41	0	0
50	42	0	0
50	43	0	0
50	44	0	0
50	45	0	0
50	46	0	0
50	47	0	0
50	48	0	0
50	49	0	0
50	50	0	0
50	51	0	0
50	52	1	1
50	53	1	1
50	54	0	0
50	55	0	0
50	56	0	0
50	57	0	0
50	58	0	0
50	59	0	0
50	60	0	0
50	61	0	0
50	62	0	0
50	63	0	0
50	64	0	0
50	65	0	0
50	66	0	0
50	67	0	0
50	68	0	0
50	69	0	0
50	70	0	0
50	71	0	0
50	72	0	0
50	73	0	0
50	74	0	0
50	75	0	0
50	76	0	0
50	77	1	1
50	78	1	1
50	79	0	0
50	80	0	0
50	81	0	0
50	82	0	0
50	83	0	0
50	84	0	0
50	85	0	0
50	86	0	0
50	87	0	0
50	88	0	0
50	89	0	0
50	90	0	0
50	91	0	0
50	92	0	0
50	93	0	0
50	94	0	0
50	95	0	0
50	96	0	0
50	97	0	0
50	98	0	0
50	99	0	0
50	100	0	0
50	101	0	0
50	102	1	1
50	103	1	1
50	104	1	1
50	105	0	0
50	106	0	0
50	107	0	0
50	108	0	0
50	109	0	0
50	110	0	0
50	111	0	0
50	112	0	0
50	113	0	0
50	114	0	0
50	115	0	0
50	116	0	0
50	117	0	0
50	118	0	0
50	119	0	0
50	120	0	0
50	121	0	0
50	122	0	0
50	123	0	0
50	124	0	0
50	125	0	0
50	126	0	0
50	127	1	1
50	128	0	0
50	129	1	1
50	130	0	0
50	131	0	0
50	132	0	0
50	133	0	0
50	134	0	0
50	135	0	0
50	136	0	0
50	137	0	0
50	138	0	0
50	139	0	0
50	140	0	0
50	141	0	0
50	142	0	0
50	143	0	0
50	144	0	0
50	145	0	0
50	146	0	0
50	147	0	0
50	148	0	0
50	149	0	0
50	150	0	0
50	151	0	0
50	152	1	1
50	153	0	0
50	154	0	0
50	155	0	0
50	156	0	0
50	157	0	0
50	158	0	0
50	159	0	0
50	160	0	0
50	161	0	0
50	162	0	0
50	163	0	0
50	164	0	0
50	165	0	0
50	166	0	0
50	167	0	0
50	168	0	0
50	169	0	0
50	170	0	0
50	171	0	0
50	172	0	0
50	173	0	0
50	174	0	0
50	175	1	1
50	176	0	0
50	177	0	0
50	178	0	0
50	179	0	0
50	180	0	0
50	181	0	0
50	182	0	0
50	183	0	0
50	184	0	0
50	185	0	0
50	186	0	0
50	187	0	0
50	188	0	0
50	189	0	0
50	190	0	0
50	191	0	0
50	192	0	0
50	193	0	0
50	194	0	0
50	195	0	0
50	196	0	0
50	197	0	0
50	198	0	0
50	199	0	0
50	200	0	0
50	201	0	0
50	202	0	0
50	203	0	0
50	204	0	0
50	205	0	0
50	206	0	0
50	207	0	0
50	208	0	0
50	209	0	0
50	210	0	0
50	211	0	0
50	212	0	0
50	213	0	0
50	214	0	0
50	215	0	0
50	216	0	0
50	217	0	0
50	218	0	0
50	219	0	0
50	220	0	0
50	221	0	0
50	222	0	0
50	223	0	0
50	224	0	0
50	225	0	0
50	226	0	0
50	227	0	0
50	228	0	0
50	229	0	0
[truncated: 7,441 more rows]

## Sheet: Sheet 7
				Geographical cells on US map
mammal families in US	1	2	3	4	5	6	7	8	9	10	11	12	13	14	15	16	17	18	19	20	21	22	23	24	25	26	27	28	29	30	31	32	33	34	35	36	37	38	39	40	41	42	43	44	45	46	47	48	49
17	0	1	0	0	0	0	0	0	1	1	1	0	0	0	0	0	0	0	0	0	0	0	0	0	0	0	1	1	1	0	0	0	0	0	0	0	0	0	0	1	1	1	0	0	0	0	0	1	1
26	0	0	0	0	0	0	0	0	0	0	0	0	0	0	0	0	0	0	0	0	0	0	0	0	0	0	0	0	0	0	0	0	0	0	0	0	0	0	0	0	0	0	0	0	0	0	0	0	0
27	0	0	0	0	0	0	0	0	0	0	0	0	0	0	0	0	0	0	0	0	0	0	0	0	0	0	0	0	0	0	0	0	0	0	0	0	0	0	0	0	0	0	0	0	0	0	0	0	0
47	1	1	1	1	1	1	1	1	1	1	1	1	1	1	1	1	1	1	1	1	1	1	1	1	1	1	1	1	1	1	1	1	1	1	1	1	1	1	1	1	1	1	1	1	1	1	1	1	1
48	1	1	1	1	1	1	1	1	1	1	1	1	1	1	1	1	1	1	1	1	1	1	1	1	1	1	1	1	1	1	1	1	1	1	1	1	1	1	1	1	1	1	1	1	1	1	1	1	1
49	0	1	1	1	1	1	0	0	0	1	1	1	1	1	0	0	0	0	0	0	0	0	0	0	0	0	1	1	1	1	1	1	1	0	0	0	0	0	0	0	0	0	0	0	0	0	0	0	0
50	1	1	1	0	0	0	0	0	1	1	1	0	0	0	0	0	0	0	0	0	0	0	0	0	0	0	1	1	0	0	0	0	0	0	0	0	0	0	0	0	0	0	0	0	0	0	0	0	0
51	1	1	1	1	1	1	1	1	1	1	1	1	1	1	1	1	1	1	1	1	1	1	1	1	1	1	1	1	1	1	1	1	1	1	1	1	1	1	1	1	1	1	1	1	1	1	1	1	1
53	1	1	1	1	1	1	1	1	1	1	1	1	1	1	1	1	1	1	1	1	1	1	1	1	1	1	1	1	1	1	1	1	1	1	1	1	1	1	1	1	1	1	1	1	1	1	1	1	1
54	1	1	1	1	1	1	0	0	1	1	1	1	1	1	1	1	1	1	1	1	1	1	0	0	0	0	1	1	1	1	1	1	1	1	1	1	1	1	1	1	1	0	0	0	0	0	0	0	0
55	0	0	1	1	0	1	0	0	0	0	1	1	0	1	1	1	1	1	1	1	0	0	0	0	0	0	0	1	1	1	0	0	1	1	1	1	1	1	1	0	0	0	0	0	0	0	0	0	0
56	1	1	1	1	1	1	1	1	1	1	0	1	1	1	1	1	1	1	1	1	1	1	1	1	1	1	1	1	1	1	1	1	1	1	1	1	1	1	1	1	1	1	1	1	1	1	1	1	1
61	1	1	1	1	1	1	1	1	1	1	1	1	1	1	1	1	1	1	1	1	1	1	1	1	1	1	1	1	1	1	1	1	1	1	1	1	1	1	1	1	1	1	1	1	1	1	1	1	1
70	0	1	1	1	1	1	1	1	0	1	1	1	1	1	1	1	1	1	1	1	1	1	1	1	1	1	1	1	1	1	1	1	1	1	1	1	1	1	1	1	1	1	1	1	1	1	1	1	1
83	1	1	1	1	1	1	1	1	1	1	1	1	1	1	1	1	1	1	1	1	1	1	1	1	1	1	1	1	1	1	1	1	1	1	1	1	1	1	1	1	1	1	1	1	1	1	1	1	1
84	1	1	1	0	0	0	1	1	1	1	1	0	0	0	0	0	0	0	0	0	1	1	1	1	1	1	1	1	1	0	0	0	0	0	0	0	0	0	1	1	1	1	1	1	1	1	1	1	1
88	0	0	0	0	0	0	0	0	0	0	0	0	0	0	0	0	0	0	0	0	0	0	0	0	0	0	0	0	0	0	0	0	0	0	0	0	0	0	0	0	0	0	0	0	0	0	0	0	0
102	0	0	0	0	0	1	0	0	0	0	0	0	0	1	1	1	1	1	1	0	0	0	0	0	0	0	0	0	0	0	0	1	1	1	1	1	1	0	0	0	0	0	0	0	0	0	0	0	0
104	1	1	1	1	1	1	1	1	1	1	1	1	1	1	1	1	1	1	1	1	1	1	1	1	1	1	1	1	1	1	1	1	1	1	1	1	1	1	1	1	1	1	1	1	1	1	1	1	1
106	1	1	1	1	1	1	0	0	0	1	1	0	1	1	0	1	0	0	0	0	0	0	0	0	0	0	0	1	1	1	1	1	1	1	0	1	0	0	0	0	0	0	0	0	0	0	0	0	0
114	0	0	0	0	0	0	0	0	0	0	0	0	0	0	0	0	0	0	0	0	0	0	0	0	0	0	0	0	0	0	0	0	0	0	0	0	0	0	0	0	0	0	0	0	0	0	0	0	0
115	0	0	0	0	0	0	0	0	0	0	0	0	0	0	0	0	0	0	0	0	0	0	0	0	0	0	0	0	0	0	0	0	0	0	0	0	0	0	0	0	0	0	0	0	0	0	0	0	0
118	0	0	0	0	0	0	0	0	0	0	0	0	0	0	0	0	0	0	0	0	0	0	0	0	0	0	0	0	0	0	0	0	0	0	0	0	0	0	0	0	0	0	0	0	0	0	0	0	0
123	1	1	1	1	1	1	1	1	1	1	1	1	1	1	1	1	1	1	1	1	1	1	1	1	1	1	1	1	1	1	1	1	1	1	1	1	1	1	1	1	1	1	1	1	1	1	1	1	1
128	1	1	1	1	1	1	1	1	1	1	1	1	1	1	1	1	1	1	1	1	1	1	1	1	1	1	1	1	1	1	1	1	1	1	1	1	1	0	1	1	1	1	1	1	1	1	1	1	1
132	1	1	1	1	1	1	1	1	1	1	1	1	1	1	1	1	1	1	1	1	1	1	1	1	1	1	1	1	1	1	1	1	1	1	1	1	1	1	1	1	1	1	1	1	1	1	1	1	1
133	1	1	1	1	1	1	1	1	1	1	1	1	1	1	0	0	0	0	0	0	1	1	1	1	1	1	1	1	1	1	1	1	1	1	0	0	0	0	0	1	1	1	1	1	1	1	1	1	1
134	1	1	0	0	0	0	0	0	1	0	0	0	0	0	0	0	0	0	0	0	0	0	0	0	0	0	1	0	0	0	0	0	0	0	0	0	0	0	0	0	0	0	0	0	0	0	0	0	0
136	1	0	0	0	0	0	0	1	1	0	0	0	0	0	0	0	0	0	0	0	0	0	0	0	1	1	1	0	0	0	0	0	0	0	0	0	0	0	0	0	0	0	0	0	0	0	0	0	0
138	1	1	1	1	1	1	1	1	1	1	1	1	1	1	1	1	1	1	1	1	1	1	1	1	1	1	1	1	1	1	1	1	1	1	1	1	1	1	1	1	1	1	1	1	1	1	1	1	1
139	1	1	1	1	1	1	1	1	1	1	1	1	1	1	1	1	1	1	1	1	1	1	1	1	1	1	1	1	1	1	1	1	1	1	1	1	1	1	1	1	1	1	1	1	1	1	1	1	1
140	1	1	1	1	1	1	1	1	1	1	1	1	1	1	1	1	1	1	1	1	1	1	1	1	1	1	1	1	1	1	1	1	1	1	1	1	1	1	1	1	1	1	1	1	1	1	1	1	1
divC,USA = number of mammal families in each US geog. cells	21	23	22	20	19	21	17	18	21	22	22	19	19	21	18	19	18	18	18	17	18	18	17	17	18	18	23	23	22	20	19	20	21	20	18	19	18	16	18	19	19	18	17	17	17	17	17	18	18
[truncated: 247 more columns]

## Sheet: Sheet 8
				Geographical cells on US map
mammal families in USA	1	2	3	4	5	6	7	8	9	10	11	12	13	14	15	16	17	18	19	20	21	22	23	24	25	26	27	28	29	30	31	32	33	34	35	36	37	38	39	40	41	42	43	44	45	46	47	48	49
17	0	2	0	0	0	0	0	0	2	2	2	0	0	0	0	0	0	0	0	0	0	0	0	0	0	0	2	2	2	0	0	0	0	0	0	0	0	0	0	2	2	2	0	0	0	0	0	2	2
26	0	0	0	0	0	0	0	0	0	0	0	0	0	0	0	0	0	0	0	0	0	0	0	0	0	0	0	0	0	0	0	0	0	0	0	0	0	0	0	0	0	0	0	0	0	0	0	0	0
27	0	0	0	0	0	0	0	0	0	0	0	0	0	0	0	0	0	0	0	0	0	0	0	0	0	0	0	0	0	0	0	0	0	0	0	0	0	0	0	0	0	0	0	0	0	0	0	0	0
47	6	6	6	6	6	6	6	6	6	6	6	6	6	6	6	6	6	6	6	6	6	6	6	6	6	6	6	6	6	6	6	6	6	6	6	6	6	6	6	6	6	6	6	6	6	6	6	6	6
48	4	4	4	4	4	4	4	4	4	4	4	4	4	4	4	4	4	4	4	4	4	4	4	4	4	4	4	4	4	4	4	4	4	4	4	4	4	4	4	4	4	4	4	4	4	4	4	4	4
49	0	1	1	1	1	1	0	0	0	1	1	1	1	1	0	0	0	0	0	0	0	0	0	0	0	0	1	1	1	1	1	1	1	0	0	0	0	0	0	0	0	0	0	0	0	0	0	0	0
50	1	1	1	0	0	0	0	0	1	1	1	0	0	0	0	0	0	0	0	0	0	0	0	0	0	0	1	1	0	0	0	0	0	0	0	0	0	0	0	0	0	0	0	0	0	0	0	0	0
51	4	4	4	4	4	4	4	4	4	4	4	4	4	4	4	4	4	4	4	4	4	4	4	4	4	4	4	4	4	4	4	4	4	4	4	4	4	4	4	4	4	4	4	4	4	4	4	4	4
53	1	1	1	1	1	1	1	1	1	1	1	1	1	1	1	1	1	1	1	1	1	1	1	1	1	1	1	1	1	1	1	1	1	1	1	1	1	1	1	1	1	1	1	1	1	1	1	1	1
54	2	2	2	2	2	2	0	0	2	2	2	2	2	2	2	2	2	2	2	2	2	2	0	0	0	0	2	2	2	2	2	2	2	2	2	2	2	2	2	2	2	0	0	0	0	0	0	0	0
55	0	0	2	2	0	2	0	0	0	0	2	2	0	2	2	2	2	2	2	2	0	0	0	0	0	0	0	2	2	2	0	0	2	2	2	2	2	2	2	0	0	0	0	0	0	0	0	0	0
56	2	2	2	2	2	2	2	2	2	2	0	2	2	2	2	2	2	2	2	2	2	2	2	2	2	2	2	2	2	2	2	2	2	2	2	2	2	2	2	2	2	2	2	2	2	2	2	2	2
61	4	4	4	4	4	4	4	4	4	4	4	4	4	4	4	4	4	4	4	4	4	4	4	4	4	4	4	4	4	4	4	4	4	4	4	4	4	4	4	4	4	4	4	4	4	4	4	4	4
70	0	2	2	2	2	2	2	2	0	2	2	2	2	2	2	2	2	2	2	2	2	2	2	2	2	2	2	2	2	2	2	2	2	2	2	2	2	2	2	2	2	2	2	2	2	2	2	2	2
83	4	4	4	4	4	4	4	4	4	4	4	4	4	4	4	4	4	4	4	4	4	4	4	4	4	4	4	4	4	4	4	4	4	4	4	4	4	4	4	4	4	4	4	4	4	4	4	4	4
84	2	2	2	0	0	0	2	2	2	2	2	0	0	0	0	0	0	0	0	0	2	2	2	2	2	2	2	2	2	0	0	0	0	0	0	0	0	0	2	2	2	2	2	2	2	2	2	2	2
88	0	0	0	0	0	0	0	0	0	0	0	0	0	0	0	0	0	0	0	0	0	0	0	0	0	0	0	0	0	0	0	0	0	0	0	0	0	0	0	0	0	0	0	0	0	0	0	0	0
102	0	0	0	0	0	1	0	0	0	0	0	0	0	1	1	1	1	1	1	0	0	0	0	0	0	0	0	0	0	0	0	1	1	1	1	1	1	0	0	0	0	0	0	0	0	0	0	0	0
104	3	3	3	3	3	3	3	3	3	3	3	3	3	3	3	3	3	3	3	3	3	3	3	3	3	3	3	3	3	3	3	3	3	3	3	3	3	3	3	3	3	3	3	3	3	3	3	3	3
106	3	3	3	3	3	3	0	0	0	3	3	0	3	3	0	3	0	0	0	0	0	0	0	0	0	0	0	3	3	3	3	3	3	3	0	3	0	0	0	0	0	0	0	0	0	0	0	0	0
114	0	0	0	0	0	0	0	0	0	0	0	0	0	0	0	0	0	0	0	0	0	0	0	0	0	0	0	0	0	0	0	0	0	0	0	0	0	0	0	0	0	0	0	0	0	0	0	0	0
115	0	0	0	0	0	0	0	0	0	0	0	0	0	0	0	0	0	0	0	0	0	0	0	0	0	0	0	0	0	0	0	0	0	0	0	0	0	0	0	0	0	0	0	0	0	0	0	0	0
118	0	0	0	0	0	0	0	0	0	0	0	0	0	0	0	0	0	0	0	0	0	0	0	0	0	0	0	0	0	0	0	0	0	0	0	0	0	0	0	0	0	0	0	0	0	0	0	0	0
123	6	6	6	6	6	6	6	6	6	6	6	6	6	6	6	6	6	6	6	6	6	6	6	6	6	6	6	6	6	6	6	6	6	6	6	6	6	6	6	6	6	6	6	6	6	6	6	6	6
128	4	4	4	4	4	4	4	4	4	4	4	4	4	4	4	4	4	4	4	4	4	4	4	4	4	4	4	4	4	4	4	4	4	4	4	4	4	0	4	4	4	4	4	4	4	4	4	4	4
132	4	4	4	4	4	4	4	4	4	4	4	4	4	4	4	4	4	4	4	4	4	4	4	4	4	4	4	4	4	4	4	4	4	4	4	4	4	4	4	4	4	4	4	4	4	4	4	4	4
133	3	3	3	3	3	3	3	3	3	3	3	3	3	3	0	0	0	0	0	0	3	3	3	3	3	3	3	3	3	3	3	3	3	3	0	0	0	0	0	3	3	3	3	3	3	3	3	3	3
134	5	5	0	0	0	0	0	0	5	0	0	0	0	0	0	0	0	0	0	0	0	0	0	0	0	0	5	0	0	0	0	0	0	0	0	0	0	0	0	0	0	0	0	0	0	0	0	0	0
136	5	0	0	0	0	0	0	5	5	0	0	0	0	0	0	0	0	0	0	0	0	0	0	0	5	5	5	0	0	0	0	0	0	0	0	0	0	0	0	0	0	0	0	0	0	0	0	0	0
138	2	2	2	2	2	2	2	2	2	2	2	2	2	2	2	2	2	2	2	2	2	2	2	2	2	2	2	2	2	2	2	2	2	2	2	2	2	2	2	2	2	2	2	2	2	2	2	2	2
139	5	5	5	5	5	5	5	5	5	5	5	5	5	5	5	5	5	5	5	5	5	5	5	5	5	5	5	5	5	5	5	5	5	5	5	5	5	5	5	5	5	5	5	5	5	5	5	5	5
140	2	2	2	2	2	2	2	2	2	2	2	2	2	2	2	2	2	2	2	2	2	2	2	2	2	2	2	2	2	2	2	2	2	2	2	2	2	2	2	2	2	2	2	2	2	2	2	2	2
zc,US = total cosmopolitanism of a given cell c (zeroth moment)	72	72	67	64	62	65	58	63	71	67	67	61	62	65	58	61	58	58	58	57	60	60	58	58	63	63	74	69	68	64	62	63	65	64	58	61	58	53	59	62	62	60	58	58	58	58	58	60	60
zc,USA/divC,USA = mean cosmopolitanism of cell c	3.42857	3.13043	3.04545	3.2	3.26316	3.09524	3.41176	3.5	3.38095	3.04545	3.04545	3.21053	3.26316	3.09524	3.22222	3.21053	3.22222	3.22222	3.22222	3.35294	3.33333	3.33333	3.41176	3.41176	3.5	3.5	3.21739	3	3.09091	3.2	3.26316	3.15	3.09524	3.2	3.22222	3.21053	3.22222	3.3125	3.27778	3.26316	3.26316	3.33333	3.41176	3.41176	3.41176	3.41176	3.41176	3.33333	3.33333
[truncated: 246 more columns]

[truncated: 6 more sheets: Sheet 9, Sheet 10, Sheet 11,  Sheet 12, Sheet 13, Sheet14]
